# Supplementary material for: Aqua­[bis­(2-ethyl-5-methyl-1H-imidazol-4-yl-κN 3)methane]­oxalatocopper(II) dihydrate
Source: Acta Crystallogr Sect E Struct Rep Online. 2011 Jan 15;67(Pt 2):m172. doi: 10.1107/S1600536811001012 (PMC3051616; doi:10.1107/S1600536811001012)
Supplement: Supplementary file 1 [file e-67-0m172-sup1.cif]

##############################################################################
###                                                                        ###
###        Electronic paper (Acta Crystallographica Section E)             ###
###                                                                        ###
##############################################################################
#                                                                            #
# This CIF contains the data in a paper accepted for publication in Acta     #
# Crystallographica Section E. It conforms to the requirements of Notes      #
# for Authors for Section E, and has been peer reviewed under the auspices   #
# of the IUCr Commission on Journals.                                        #
#                                                                            #
# Full details of the Crystallographic Information File format               #
# are given in the paper "The Crystallographic Information File (CIF):       #
# a New Standard Archive File for Crystallography" by S. R. Hall, F. H.      #
# Allen and I. D. Brown [Acta Cryst. (1991), A47, 655-685].                  #
#                                                                            #
# The current version of the core CIF dictionary is obtainable from          #
# ftp://ftp.iucr.org/pub/cif_core.dic. The current version number is 2.4.    #
#                                                                            #
# Software is freely available for graphical display of the structure(s) in  #
# this CIF.  For information consult the CIF home page http://www.iucr.org/  #
# cif/home.html                                                              #
#                                                                            #
# This file may be used for bona fide research purposes within the           #
# scientific community so long as proper attribution is given to the journal # 
# article from which it was obtained.                                        #
#                                                                            #
##############################################################################
                                             
data_I
_audit_creation_method     SHELXL-97
_chemical_name_systematic
;
Aqua[bis(2-ethyl-5-methyl-1<i>H</i>-imidazol-4-yl-
\k<i>N</i>^3^)methane]oxalatocopper(II) dihydrate
;
_chemical_name_common     ?
_chemical_formula_moiety     'C15 H22 Cu N4 O5, 2(H2 O)'
_chemical_formula_sum     'C15 H26 Cu N4 O7'
_chemical_formula_iupac     '[Cu (C2 O4) (C13 H20 N4) (H2 O)], 2H2 O'
_chemical_formula_weight     437.94
_chemical_melting_point     ?
_symmetry_cell_setting     monoclinic
_symmetry_space_group_name_H-M     'P 21/c'
_symmetry_space_group_name_Hall     '-P 2ybc'
loop_
    _symmetry_equiv_pos_as_xyz
    'x, y, z'
    '-x, y+1/2, -z+1/2'
    '-x, -y, -z'
    'x, -y-1/2, z-1/2'
_cell_length_a     12.1711(13)
_cell_length_b     23.167(2)
_cell_length_c     7.4400(8)
_cell_angle_alpha     90.00
_cell_angle_beta     107.3040(10)
_cell_angle_gamma     90.00
_cell_volume     2002.9(4)
_cell_formula_units_Z     4
_cell_measurement_reflns_used     1383
_cell_measurement_theta_min     3.000
_cell_measurement_theta_max     26.027
_cell_measurement_temperature     298(2)
_exptl_crystal_description     'Prism'
_exptl_crystal_colour     'Blue'
_exptl_crystal_size_max     0.35
_exptl_crystal_size_mid     0.18
_exptl_crystal_size_min     0.12
_exptl_crystal_density_diffrn     1.452
_exptl_crystal_density_meas     ?
_exptl_crystal_density_method     'not measured'
_exptl_crystal_F_000     916
_exptl_absorpt_coefficient_mu     1.133
_exptl_absorpt_correction_type     multi-scan
_exptl_absorpt_process_details     '(CrystalClear; Rigaku, 2005)'
_exptl_absorpt_correction_T_min     0.6925
_exptl_absorpt_correction_T_max     0.8760
_exptl_special_details
;
;
_diffrn_ambient_temperature     298(2)
_diffrn_radiation_type     MoK\a
_diffrn_radiation_wavelength     0.71073
_diffrn_radiation_source     'fine-focus sealed tube'
_diffrn_radiation_monochromator     graphite
_diffrn_measurement_device_type     'Rigaku <b>MODEL?</b> CCD area-detector'
_diffrn_measurement_method     '\f and \w'
_diffrn_detector_area_resol_mean     8.192
_diffrn_reflns_number     10119
_diffrn_reflns_av_R_equivalents     0.0711
_diffrn_reflns_av_sigmaI/netI     0.1042
_diffrn_reflns_theta_min     2.48
_diffrn_reflns_theta_max     25.02
_diffrn_reflns_theta_full     25.02
_diffrn_measured_fraction_theta_max     0.999
_diffrn_measured_fraction_theta_full     0.999
_diffrn_reflns_limit_h_min     -14
_diffrn_reflns_limit_h_max     14
_diffrn_reflns_limit_k_min     -27
_diffrn_reflns_limit_k_max     21
_diffrn_reflns_limit_l_min     -8
_diffrn_reflns_limit_l_max     8
_diffrn_standards_number     ?
_diffrn_standards_interval_count     ?
_diffrn_standards_interval_time     ?
_diffrn_standards_decay_%     ?
_refine_special_details
;
Refinement of <i>F</i>^2^ against ALL reflections. The weighted <i>R</i>-factor
<i>wR</i> and goodness of fit <i>S</i> are based on <i>F</i>^2^, conventional
<i>R</i>-factors <i>R</i> are based on <i>F</i>, with <i>F</i> set to zero for
negative <i>F</i>^2^. The threshold expression of <i>F</i>^2^ >
\s(<i>F</i>^2^) is used only for calculating <i>R</i>-factors(gt) <i>etc</i>.
and is not relevant to the choice of reflections for refinement.
<i>R</i>-factors based on <i>F</i>^2^ are statistically about twice as large
as those based on <i>F</i>, and <i>R</i>- factors based on ALL data will be
even larger.
;
_reflns_number_total     3528
_reflns_number_gt     1958
_reflns_threshold_expression     I>2\s(I)
_refine_ls_structure_factor_coef     Fsqd
_refine_ls_matrix_type     full
_refine_ls_R_factor_all     0.0899
_refine_ls_R_factor_gt     0.0449
_refine_ls_wR_factor_gt     0.0828
_refine_ls_wR_factor_ref     0.0921
_refine_ls_goodness_of_fit_ref     0.805
_refine_ls_restrained_S_all     0.805
_refine_ls_number_reflns     3528
_refine_ls_number_parameters     248
_refine_ls_number_restraints     0
_refine_ls_hydrogen_treatment     constr
_refine_ls_weighting_scheme     calc
_refine_ls_weighting_details
         'calc w=1/[\s^2^(Fo^2^)+(0.0336P)^2^+0.0000P] where P=(Fo^2^+2Fc^2^)/3'
_atom_sites_solution_hydrogens     geom
_atom_sites_solution_primary     direct
_atom_sites_solution_secondary     difmap
_refine_ls_shift/su_max     0.003
_refine_ls_shift/su_mean     0.000
_refine_diff_density_max     0.343
_refine_diff_density_min     -0.309
_refine_ls_extinction_method     none
_refine_ls_extinction_coef     ?
loop_
    _atom_type_symbol
    _atom_type_description
    _atom_type_scat_dispersion_real
    _atom_type_scat_dispersion_imag
    _atom_type_scat_source
    'C' 'C' 0.0033 0.0016
                         'International Tables Vol C Tables 4.2.6.8 and 6.1.1.4'
    'H' 'H' 0.0000 0.0000
                         'International Tables Vol C Tables 4.2.6.8 and 6.1.1.4'
    'N' 'N' 0.0061 0.0033
                         'International Tables Vol C Tables 4.2.6.8 and 6.1.1.4'
    'O' 'O' 0.0106 0.0060
                         'International Tables Vol C Tables 4.2.6.8 and 6.1.1.4'
    'Cu' 'Cu' 0.3201 1.2651
                         'International Tables Vol C Tables 4.2.6.8 and 6.1.1.4'
_computing_data_collection     'CrystalClear (Rigaku, 2005)'
_computing_cell_refinement     'CrystalClear (Rigaku, 2005)'
_computing_data_reduction     'CrystalClear (Rigaku, 2005)'
_computing_structure_solution     'SHELXS97 (Sheldrick, 2008)'
_computing_structure_refinement     'SHELXL97 (Sheldrick, 2008)'
_computing_molecular_graphics
;
ORTEPIII (Burnett & Johnson, 1996), ORTEP-3 for Windows (Farrugia,
1997) and
PLATON (Spek, 2009)
;
_computing_publication_material     'SHELXL97 (Sheldrick, 2008)'
loop_
    _atom_site_type_symbol
    _atom_site_label
    _atom_site_fract_x
    _atom_site_fract_y
    _atom_site_fract_z
    _atom_site_U_iso_or_equiv
    _atom_site_adp_type
    _atom_site_calc_flag
    _atom_site_refinement_flags
    _atom_site_occupancy
    _atom_site_disorder_assembly
    _atom_site_disorder_group
    Cu Cu1 0.76270(4) 0.413233(19) 0.51168(7) 0.03980(17) Uani d . 1 . .
    O O1 0.7228(2) 0.49415(10) 0.4554(4) 0.0521(8) Uani d . 1 . .
    O O2 0.7628(2) 0.56946(12) 0.2999(4) 0.0607(9) Uani d . 1 . .
    O O3 0.8807(2) 0.43059(12) 0.3849(4) 0.0489(8) Uani d . 1 . .
    O O4 0.9308(3) 0.50045(13) 0.2201(5) 0.0744(11) Uani d . 1 . .
    O O5 0.8745(2) 0.44573(12) 0.8111(4) 0.0598(8) Uani d . 1 . .
    H H51 0.8928 0.4356 0.9259 0.090 Uiso d R 1 . .
    H H52 0.9316 0.4637 0.7948 0.090 Uiso d R 1 . .
    N N1 0.6093(2) 0.39498(13) 0.5450(4) 0.0350(8) Uani d . 1 . .
    N N2 0.4439(3) 0.39461(14) 0.6014(5) 0.0454(9) Uani d . 1 . .
    H H2 0.3882 0.4056 0.6423 0.055 Uiso d R 1 . .
    N N3 0.8036(3) 0.33050(12) 0.5306(5) 0.0392(8) Uani d . 1 . .
    N N4 0.8869(3) 0.24674(13) 0.5968(5) 0.0435(9) Uani d . 1 . .
    H H4 0.9396 0.2212 0.6395 0.052 Uiso d R 1 . .
    C C1 0.5428(3) 0.42338(16) 0.6240(5) 0.0355(10) Uani d . 1 . .
    C C2 0.4464(3) 0.34484(17) 0.5008(6) 0.0455(11) Uani d . 1 . .
    C C3 0.5486(3) 0.34484(16) 0.4666(6) 0.0365(10) Uani d . 1 . .
    C C4 0.5695(3) 0.47801(16) 0.7361(6) 0.0441(11) Uani d . 1 . .
    H H4A 0.6252 0.5000 0.6946 0.053 Uiso calc R 1 . .
    H H4B 0.4998 0.5009 0.7111 0.053 Uiso calc R 1 . .
    C C5 0.6159(4) 0.46803(18) 0.9430(7) 0.0665(14) Uani d . 1 . .
    H H5A 0.6874 0.4474 0.9698 0.100 Uiso calc R 1 . .
    H H5B 0.5617 0.4458 0.9850 0.100 Uiso calc R 1 . .
    H H5C 0.6284 0.5045 1.0073 0.100 Uiso calc R 1 . .
    C C6 0.3461(3) 0.30308(19) 0.4455(7) 0.0729(16) Uani d . 1 . .
    H H6A 0.3218 0.2942 0.5538 0.109 Uiso calc R 1 . .
    H H6B 0.3696 0.2683 0.3973 0.109 Uiso calc R 1 . .
    H H6C 0.2835 0.3203 0.3503 0.109 Uiso calc R 1 . .
    C C7 0.9028(3) 0.30417(17) 0.6091(6) 0.0403(10) Uani d . 1 . .
    C C8 0.7732(4) 0.23503(16) 0.5055(6) 0.0417(11) Uani d . 1 . .
    C C9 0.7212(3) 0.28746(16) 0.4628(6) 0.0385(10) Uani d . 1 . .
    C C10 1.0158(3) 0.33196(18) 0.7043(7) 0.0669(15) Uani d . 1 . .
    H H10A 1.0293 0.3614 0.6207 0.080 Uiso calc R 1 . .
    H H10B 1.0092 0.3514 0.8161 0.080 Uiso calc R 1 . .
    C C11 1.1157(4) 0.2954(2) 0.7594(10) 0.116(3) Uani d . 1 . .
    H H11A 1.1282 0.2785 0.6494 0.173 Uiso calc R 1 . .
    H H11B 1.1038 0.2654 0.8408 0.173 Uiso calc R 1 . .
    H H11C 1.1816 0.3180 0.8248 0.173 Uiso calc R 1 . .
    C C12 0.7272(3) 0.17517(16) 0.4687(6) 0.0559(13) Uani d . 1 . .
    H H12A 0.6454 0.1766 0.4111 0.084 Uiso calc R 1 . .
    H H12B 0.7438 0.1544 0.5854 0.084 Uiso calc R 1 . .
    H H12C 0.7626 0.1560 0.3860 0.084 Uiso calc R 1 . .
    C C13 0.5996(3) 0.30202(16) 0.3626(6) 0.0450(11) Uani d . 1 . .
    H H13A 0.5540 0.2669 0.3434 0.054 Uiso calc R 1 . .
    H H13B 0.5952 0.3176 0.2398 0.054 Uiso calc R 1 . .
    C C14 0.7802(3) 0.51976(19) 0.3595(6) 0.0420(11) Uani d . 1 . .
    C C15 0.8731(4) 0.48180(19) 0.3153(6) 0.0465(11) Uani d . 1 . .
    O O6 1.1845(3) 0.07904(14) 0.6127(5) 0.0904(11) Uani d . 1 . .
    H H6F 1.1814 0.0493 0.6779 0.136 Uiso d R 1 . .
    H H6G 1.1552 0.0701 0.4975 0.136 Uiso d R 1 . .
    O O7 1.0089(3) 0.14122(14) 0.7024(6) 0.1067(15) Uani d . 1 . .
    H H7C 0.9722 0.1194 0.7563 0.160 Uiso d R 1 . .
    H H7D 1.0608 0.1214 0.6762 0.160 Uiso d R 1 . .
loop_
    _atom_site_aniso_label
    _atom_site_aniso_U_11
    _atom_site_aniso_U_22
    _atom_site_aniso_U_33
    _atom_site_aniso_U_12
    _atom_site_aniso_U_13
    _atom_site_aniso_U_23
    Cu1 0.0386(3) 0.0339(3) 0.0511(3) 0.0007(2) 0.0197(3) 0.0014(3)
    O1 0.0566(19) 0.0352(17) 0.078(2) 0.0074(13) 0.0411(18) 0.0105(15)
    O2 0.066(2) 0.041(2) 0.084(3) 0.0000(15) 0.0355(19) 0.0150(17)
    O3 0.0421(17) 0.046(2) 0.066(2) 0.0043(13) 0.0285(16) 0.0026(15)
    O4 0.079(2) 0.064(2) 0.105(3) -0.0064(17) 0.067(2) 0.012(2)
    O5 0.0454(18) 0.084(2) 0.051(2) -0.0148(15) 0.0156(16) -0.0019(16)
    N1 0.0313(18) 0.037(2) 0.039(2) 0.0026(14) 0.0142(17) 0.0010(15)
    N2 0.033(2) 0.047(2) 0.060(3) 0.0009(16) 0.0204(18) 0.0009(18)
    N3 0.036(2) 0.033(2) 0.050(2) 0.0015(16) 0.0155(18) 0.0029(16)
    N4 0.044(2) 0.035(2) 0.055(3) 0.0080(16) 0.0182(19) 0.0012(17)
    C1 0.035(2) 0.033(3) 0.038(3) 0.0006(19) 0.009(2) 0.0045(19)
    C2 0.039(3) 0.041(3) 0.055(3) -0.002(2) 0.012(2) -0.006(2)
    C3 0.029(2) 0.040(3) 0.037(3) -0.0010(18) 0.006(2) -0.0020(19)
    C4 0.045(3) 0.035(3) 0.057(3) 0.0029(19) 0.022(2) 0.000(2)
    C5 0.070(3) 0.065(3) 0.061(4) 0.013(3) 0.014(3) -0.006(3)
    C6 0.046(3) 0.068(4) 0.109(5) -0.016(2) 0.032(3) -0.021(3)
    C7 0.040(3) 0.031(3) 0.052(3) 0.003(2) 0.017(2) 0.000(2)
    C8 0.057(3) 0.034(2) 0.043(3) -0.002(2) 0.028(2) -0.007(2)
    C9 0.040(3) 0.040(3) 0.038(3) -0.002(2) 0.015(2) -0.008(2)
    C10 0.042(3) 0.052(3) 0.100(5) 0.003(2) 0.011(3) -0.001(3)
    C11 0.051(4) 0.068(4) 0.205(8) 0.010(3) 0.004(4) 0.008(4)
    C12 0.065(3) 0.038(3) 0.073(4) -0.005(2) 0.034(3) -0.011(2)
    C13 0.044(3) 0.042(3) 0.050(3) -0.003(2) 0.016(2) -0.010(2)
    C14 0.040(3) 0.042(3) 0.042(3) -0.007(2) 0.011(2) 0.003(2)
    C15 0.043(3) 0.046(3) 0.053(3) -0.009(2) 0.017(2) -0.001(2)
    O6 0.086(3) 0.076(3) 0.114(3) 0.0166(19) 0.038(2) -0.001(2)
    O7 0.119(3) 0.070(2) 0.167(4) 0.045(2) 0.098(3) 0.062(2)
_geom_special_details
;
 All esds (except the esd in the dihedral angle between two l.s. planes)
 are estimated using the full covariance matrix.  The cell esds are taken
 into account individually in the estimation of esds in distances, angles
 and torsion angles; correlations between esds in cell parameters are only
 used when they are defined by crystal symmetry.  An approximate (isotropic)
 treatment of cell esds is used for estimating esds involving l.s. planes.
;
loop_
    _geom_bond_atom_site_label_1
    _geom_bond_atom_site_label_2
    _geom_bond_site_symmetry_2
    _geom_bond_distance
    _geom_bond_publ_flag
    Cu1 O1 . 1.951(2) ?
    Cu1 N3 . 1.975(3) ?
    Cu1 O3 . 1.980(3) ?
    Cu1 N1 . 2.000(3) ?
    Cu1 O5 . 2.362(3) ?
    O1 C14 . 1.283(4) ?
    O2 C14 . 1.230(4) ?
    O3 C15 . 1.287(4) ?
    O4 C15 . 1.216(4) ?
    O5 H51 . 0.8489 ?
    O5 H52 . 0.8497 ?
    N1 C1 . 1.311(4) ?
    N1 C3 . 1.407(4) ?
    N2 C1 . 1.342(4) ?
    N2 C2 . 1.380(5) ?
    N2 H2 . 0.8599 ?
    N3 C7 . 1.323(4) ?
    N3 C9 . 1.398(4) ?
    N4 C7 . 1.344(4) ?
    N4 C8 . 1.375(5) ?
    N4 H4 . 0.8603 ?
    C1 C4 . 1.497(5) ?
    C2 C3 . 1.341(5) ?
    C2 C6 . 1.515(5) ?
    C3 C13 . 1.501(5) ?
    C4 C5 . 1.491(6) ?
    C4 H4A . 0.9700 ?
    C4 H4B . 0.9700 ?
    C5 H5A . 0.9600 ?
    C5 H5B . 0.9600 ?
    C5 H5C . 0.9600 ?
    C6 H6A . 0.9600 ?
    C6 H6B . 0.9600 ?
    C6 H6C . 0.9600 ?
    C7 C10 . 1.493(5) ?
    C8 C9 . 1.363(5) ?
    C8 C12 . 1.490(5) ?
    C9 C13 . 1.485(5) ?
    C10 C11 . 1.437(5) ?
    C10 H10A . 0.9700 ?
    C10 H10B . 0.9700 ?
    C11 H11A . 0.9600 ?
    C11 H11B . 0.9600 ?
    C11 H11C . 0.9600 ?
    C12 H12A . 0.9600 ?
    C12 H12B . 0.9600 ?
    C12 H12C . 0.9600 ?
    C13 H13A . 0.9700 ?
    C13 H13B . 0.9700 ?
    C14 C15 . 1.543(5) ?
    O6 H6F . 0.8505 ?
    O6 H6G . 0.8503 ?
    O7 H7C . 0.8504 ?
    O7 H7D . 0.8495 ?
loop_
    _geom_angle_atom_site_label_1
    _geom_angle_atom_site_label_2
    _geom_angle_atom_site_label_3
    _geom_angle_site_symmetry_1
    _geom_angle_site_symmetry_3
    _geom_angle
    _geom_angle_publ_flag
    O1 Cu1 N3 . . 171.72(13) ?
    O1 Cu1 O3 . . 82.66(11) ?
    N3 Cu1 O3 . . 91.60(12) ?
    O1 Cu1 N1 . . 92.73(11) ?
    N3 Cu1 N1 . . 90.62(12) ?
    O3 Cu1 N1 . . 159.73(12) ?
    O1 Cu1 O5 . . 86.16(11) ?
    N3 Cu1 O5 . . 100.35(12) ?
    O3 Cu1 O5 . . 95.07(11) ?
    N1 Cu1 O5 . . 104.34(11) ?
    C14 O1 Cu1 . . 114.9(3) ?
    C15 O3 Cu1 . . 113.8(2) ?
    Cu1 O5 H51 . . 140.0 ?
    Cu1 O5 H52 . . 106.7 ?
    H51 O5 H52 . . 107.4 ?
    C1 N1 C3 . . 106.3(3) ?
    C1 N1 Cu1 . . 132.3(3) ?
    C3 N1 Cu1 . . 121.2(2) ?
    C1 N2 C2 . . 108.6(3) ?
    C1 N2 H2 . . 125.5 ?
    C2 N2 H2 . . 125.8 ?
    C7 N3 C9 . . 107.0(3) ?
    C7 N3 Cu1 . . 131.0(3) ?
    C9 N3 Cu1 . . 121.9(3) ?
    C7 N4 C8 . . 109.4(3) ?
    C7 N4 H4 . . 125.3 ?
    C8 N4 H4 . . 125.2 ?
    N1 C1 N2 . . 110.2(3) ?
    N1 C1 C4 . . 127.8(3) ?
    N2 C1 C4 . . 121.9(3) ?
    C3 C2 N2 . . 105.9(3) ?
    C3 C2 C6 . . 131.7(4) ?
    N2 C2 C6 . . 122.3(3) ?
    C2 C3 N1 . . 108.9(3) ?
    C2 C3 C13 . . 130.3(4) ?
    N1 C3 C13 . . 120.8(3) ?
    C5 C4 C1 . . 113.4(3) ?
    C5 C4 H4A . . 108.9 ?
    C1 C4 H4A . . 108.9 ?
    C5 C4 H4B . . 108.9 ?
    C1 C4 H4B . . 108.9 ?
    H4A C4 H4B . . 107.7 ?
    C4 C5 H5A . . 109.5 ?
    C4 C5 H5B . . 109.5 ?
    H5A C5 H5B . . 109.5 ?
    C4 C5 H5C . . 109.5 ?
    H5A C5 H5C . . 109.5 ?
    H5B C5 H5C . . 109.5 ?
    C2 C6 H6A . . 109.5 ?
    C2 C6 H6B . . 109.5 ?
    H6A C6 H6B . . 109.5 ?
    C2 C6 H6C . . 109.5 ?
    H6A C6 H6C . . 109.5 ?
    H6B C6 H6C . . 109.5 ?
    N3 C7 N4 . . 109.4(3) ?
    N3 C7 C10 . . 127.0(4) ?
    N4 C7 C10 . . 123.6(4) ?
    C9 C8 N4 . . 105.6(3) ?
    C9 C8 C12 . . 131.6(4) ?
    N4 C8 C12 . . 122.9(4) ?
    C8 C9 N3 . . 108.5(3) ?
    C8 C9 C13 . . 130.1(4) ?
    N3 C9 C13 . . 121.4(3) ?
    C11 C10 C7 . . 117.6(4) ?
    C11 C10 H10A . . 107.9 ?
    C7 C10 H10A . . 107.9 ?
    C11 C10 H10B . . 107.9 ?
    C7 C10 H10B . . 107.9 ?
    H10A C10 H10B . . 107.2 ?
    C10 C11 H11A . . 109.5 ?
    C10 C11 H11B . . 109.5 ?
    H11A C11 H11B . . 109.5 ?
    C10 C11 H11C . . 109.5 ?
    H11A C11 H11C . . 109.5 ?
    H11B C11 H11C . . 109.5 ?
    C8 C12 H12A . . 109.5 ?
    C8 C12 H12B . . 109.5 ?
    H12A C12 H12B . . 109.5 ?
    C8 C12 H12C . . 109.5 ?
    H12A C12 H12C . . 109.5 ?
    H12B C12 H12C . . 109.5 ?
    C9 C13 C3 . . 113.3(3) ?
    C9 C13 H13A . . 108.9 ?
    C3 C13 H13A . . 108.9 ?
    C9 C13 H13B . . 108.9 ?
    C3 C13 H13B . . 108.9 ?
    H13A C13 H13B . . 107.7 ?
    O2 C14 O1 . . 124.7(4) ?
    O2 C14 C15 . . 121.0(4) ?
    O1 C14 C15 . . 114.2(4) ?
    O4 C15 O3 . . 125.3(4) ?
    O4 C15 C14 . . 120.6(4) ?
    O3 C15 C14 . . 114.2(4) ?
    H6F O6 H6G . . 107.5 ?
    H7C O7 H7D . . 108.5 ?
loop_
    _geom_hbond_atom_site_label_D
    _geom_hbond_atom_site_label_H
    _geom_hbond_atom_site_label_A
    _geom_hbond_site_symmetry_A
    _geom_hbond_distance_DH
    _geom_hbond_distance_HA
    _geom_hbond_distance_DA
    _geom_hbond_angle_DHA
    O5 H51 O4 1_556 0.85 2.58 3.177(4) 128
    O5 H52 O4 3_766 0.85 1.90 2.748(4) 174
    N2 H2 O2 3_666 0.86 2.09 2.943(4) 171
    N4 H4 O7 . 0.86 2.03 2.847(4) 158
    O6 H6F O5 2_746 0.85 2.50 3.259(4) 149
    O6 H6G O4 2_745 0.85 2.30 3.057(5) 148
    O7 H7C O3 4_566 0.85 2.03 2.882(4) 178
    O7 H7D O6 . 0.85 1.97 2.818(4) 177
data_global
_journal_date_recd_electronic     2010-12-30
_journal_date_accepted     2011-01-07
_journal_name_full     'Acta Crystallographica, Section E'
_journal_year     2011
_journal_volume     67
_journal_issue      2
_journal_page_first     m172
_journal_page_last     m172
_journal_paper_category     QM
_journal_coeditor_code     DN2649
_publ_contact_author_name     'Yang-Hui Luo'
_publ_contact_author_address
;
Ordered Matter Science Research Center, College of Chemistry and Chemical
Engineering, Southeast UniVersity,
Nanjing 211189, P. R. China
;
_publ_contact_author_email     chmsunbw@seu.edu.cn
_publ_contact_author_fax     '86-25-52090614'
_publ_contact_author_phone     '86-25-52090614'
_publ_section_title
;\
Aqua[bis(2-ethyl-5-methyl-1<i>H</i>-imidazol-4-yl-\k<i>N</i>^3^)methane]\
oxalatocopper(II) dihydrate
;
loop_
    _publ_author_name
    _publ_author_footnote
    _publ_author_address
    'Luo, Yang-Hui' .
;
Ordered Matter Science Research Center
College of Chemistry and Chemical Engineering
Southeast University,
Nanjing 210096
People's Republic of China
;
    'Qian, Xiao-Min' .
;
Ordered Matter Science Research Center
College of Chemistry and Chemical Engineering
Southeast University,
Nanjing 210096
People's Republic of China
;
    'Gao, Ge' .
;
Ordered Matter Science Research Center
College of Chemistry and Chemical Engineering
Southeast University,
Nanjing 210096
People's Republic of China
;
    'Li, Jin-Feng' .
;
Ordered Matter Science Research Center
College of Chemistry and Chemical Engineering
Southeast University,
Nanjing 210096
People's Republic of China
;
    'Mao, Shu-Lin' .
;
Ordered Matter Science Research Center
College of Chemistry and Chemical Engineering
Southeast University,
Nanjing 210096
People's Republic of China
;
_publ_section_synopsis     .
