# Supplementary material for: Aqua­[bis­(2-ethyl-5-methyl-1H-imidazol-4-yl-κN 3)methane]­oxalatocopper(II) dihydrate
Source: Acta Crystallogr Sect E Struct Rep Online. 2011 Jan 15;67(Pt 2):m172. doi: 10.1107/S1600536811001012 (PMC3051616; doi:10.1107/S1600536811001012)
Supplement: Supplementary file 2 [file e-67-0m172-Isup2.hkl]

# 
# h,k,l, Fc-squared, Fo-squared, sigma(Fo-squared) and status flag 
# 
data_I
_shelx_title ' I         P 2(1)/c     R = 0.04' 
_shelx_refln_list_code          4 
_shelx_F_calc_maximum      193.60 
_exptl_crystal_F_000       916.00 
_reflns_d_resolution_high  0.8404 
 
loop_ 
 _symmetry_equiv_pos_as_xyz 
 'x, y, z' 
 '-x, y+1/2, -z+1/2' 
 '-x, -y, -z' 
 'x, -y-1/2, z-1/2' 
 
_cell_length_a    12.1711 
_cell_length_b    23.1670 
_cell_length_c     7.4400 
_cell_angle_alpha  90.000 
_cell_angle_beta  107.304 
_cell_angle_gamma  90.000 
 
_shelx_F_squared_multiplier     1.000 
 
loop_ 
 _refln_index_h 
 _refln_index_k 
 _refln_index_l 
 _refln_F_squared_calc 
 _refln_F_squared_meas 
 _refln_F_squared_sigma 
 _refln_observed_status 
   2   0   0    10281.01    10804.99    225.59 o 
   3   0   0     6649.06     6088.20    127.20 o 
   4   0   0     2965.85     3229.24    105.80 o 
   5   0   0     1804.14     2021.52    111.36 o 
   6   0   0    16765.40    16898.48    314.02 o 
   7   0   0       39.05       50.26     66.74 o 
   8   0   0     4348.31     4122.34    186.66 o 
   9   0   0     4641.06     5261.62    292.33 o 
  10   0   0      358.24      354.27     80.06 o 
  11   0   0       75.78       87.81     74.13 o 
  12   0   0      107.40       53.26     88.16 o 
  13   0   0      132.96      114.28    139.42 o 
   2   1   0      402.67      323.92     28.54 o 
   3   1   0     1452.03     1290.67     42.57 o 
   4   1   0      655.19      737.83     33.23 o 
   5   1   0     2545.19     2625.23     66.38 o 
   6   1   0       28.30       15.68     29.89 o 
   7   1   0     4877.64     4999.23    129.90 o 
   8   1   0      183.94      187.08     44.51 o 
   9   1   0       27.48       49.37     42.24 o 
  10   1   0       14.73       12.30     43.26 o 
  11   1   0       52.78       21.74     46.03 o 
  12   1   0      170.18      214.63     73.34 o 
  13   1   0       24.51       15.50     58.96 o 
   1   2   0       49.12       35.19     17.83 o 
   2   2   0     2508.61     2787.94    135.44 o 
   3   2   0     3084.15     3105.41     81.63 o 
   4   2   0      672.33      665.95     34.87 o 
   5   2   0      236.53      216.16     25.90 o 
   6   2   0     1979.93     1699.85     82.43 o 
   7   2   0      104.36       83.75     35.44 o 
   8   2   0      374.84      312.90     50.41 o 
   9   2   0       40.50       22.75     41.83 o 
  10   2   0      485.54      492.83     62.91 o 
  11   2   0      443.56      441.13     79.59 o 
  12   2   0        0.36       30.53     52.44 o 
  13   2   0      147.70      160.48     68.09 o 
   1   3   0     4948.93     4937.86    106.88 o 
   2   3   0       59.57       32.68     15.21 o 
   3   3   0       32.18       68.92     16.52 o 
   4   3   0        7.44       11.26     21.25 o 
   5   3   0      273.76      184.81     30.50 o 
   6   3   0        4.79       21.96     21.99 o 
   7   3   0     3767.73     3764.67     97.05 o 
   8   3   0      617.25      654.53     49.44 o 
   9   3   0     2204.77     2370.68    131.07 o 
  10   3   0      760.10      940.00     93.51 o 
  11   3   0       81.23       51.09     56.61 o 
  12   3   0      513.93      535.64     86.57 o 
  13   3   0       59.61       37.96     60.07 o 
   0   4   0        8.22       94.16     40.68 o 
   1   4   0     1715.68     1718.29     54.26 o 
   2   4   0      633.04      613.45     28.62 o 
   3   4   0        4.89       27.07     20.03 o 
   4   4   0     9332.40     9737.73    198.72 o 
   5   4   0     7116.32     8293.95    177.13 o 
   6   4   0       14.93        5.96     29.07 o 
   7   4   0        7.29        6.11     28.83 o 
   8   4   0       26.35        0.23     33.00 o 
   9   4   0      478.66      490.65    101.42 o 
  10   4   0      452.52      508.28     80.78 o 
  11   4   0        1.29       28.08     55.35 o 
  12   4   0       68.88       83.57     60.31 o 
  13   4   0      318.44      410.04     82.89 o 
   1   5   0     3639.91     3858.41    139.25 o 
   2   5   0      891.55      981.55     30.04 o 
   3   5   0     5812.88     6219.73    148.47 o 
   4   5   0      314.30      301.50     27.75 o 
   5   5   0      427.00      454.94     35.01 o 
   6   5   0     1597.59     1689.05     57.73 o 
   7   5   0     1221.66     1194.85     57.00 o 
   8   5   0       44.75       55.23     34.53 o 
   9   5   0      883.50      809.84     81.59 o 
  10   5   0      941.43      924.79     91.44 o 
  11   5   0        7.72       10.99     64.26 o 
  12   5   0        3.49       50.33     61.96 o 
  13   5   0        0.25       13.27     57.94 o 
   0   6   0     1448.15     1334.35     48.45 o 
   1   6   0       42.91       32.73     25.69 o 
   2   6   0    14216.47    14733.95    530.41 o 
   3   6   0     8950.69     9666.27    111.23 o 
   4   6   0      634.90      553.57     35.34 o 
   5   6   0      326.52      265.60     27.97 o 
   6   6   0     3676.86     3709.39     86.22 o 
   7   6   0     1360.34     1377.04     61.31 o 
   8   6   0     3294.95     3419.47    112.40 o 
   9   6   0     1368.30     1569.22    107.78 o 
  10   6   0      573.24      584.29     82.30 o 
  11   6   0      992.22     1135.54    104.92 o 
  12   6   0       94.15       75.48     56.63 o 
  13   6   0      354.99      387.59     84.32 o 
   1   7   0      425.30      388.81     25.41 o 
   2   7   0      372.97      359.77     27.89 o 
   3   7   0     5843.45     5884.91    140.89 o 
   4   7   0      159.66      205.97     27.57 o 
   5   7   0     1164.64     1283.17     53.24 o 
   6   7   0     2081.56     2172.46     70.09 o 
   7   7   0      934.80      841.32     50.65 o 
   8   7   0      717.65      693.48     62.12 o 
   9   7   0      985.60     1043.23    140.48 o 
  10   7   0      495.22      460.18     74.86 o 
  11   7   0       50.60       68.83     61.46 o 
  12   7   0      398.76      460.17     89.12 o 
  13   7   0      166.98      137.15     73.18 o 
   0   8   0     4879.73     5031.91    105.32 o 
   1   8   0       52.09       68.45     20.77 o 
   2   8   0     5385.73     5519.64    103.75 o 
   3   8   0     1983.32     2023.37     68.65 o 
   4   8   0       30.77       27.63     18.84 o 
   5   8   0        4.74       30.48     23.27 o 
   6   8   0       40.13       10.40     23.87 o 
   7   8   0       81.05       91.53     30.10 o 
   8   8   0      493.98      440.77     52.90 o 
   9   8   0      325.88      336.02     65.85 o 
  10   8   0       13.88       36.34     44.89 o 
  11   8   0       21.02       18.66     52.89 o 
  12   8   0       16.73       51.66     61.21 o 
  13   8   0        0.35       13.86     78.54 o 
   1   9   0     1939.96     1784.11     54.17 o 
   2   9   0        7.18       10.51     18.83 o 
   3   9   0     4305.20     3776.31     87.27 o 
   4   9   0       75.09       85.33     24.03 o 
   5   9   0     5558.06     5679.50    108.01 o 
   6   9   0      798.26      782.80     51.11 o 
   7   9   0     1799.92     1902.89     75.32 o 
   8   9   0      410.77      480.15     52.48 o 
   9   9   0      401.08      441.49     87.69 o 
  10   9   0      153.77      147.75     63.01 o 
  11   9   0       68.95       77.57     82.01 o 
  12   9   0      429.46      510.18    108.37 o 
  13   9   0      141.08      216.75     99.88 o 
   0  10   0     6750.88     7112.96    143.80 o 
   1  10   0     1296.46     1296.73     47.27 o 
   2  10   0     5119.26     5054.16     89.44 o 
   3  10   0      393.20      401.81     29.38 o 
   4  10   0      438.96      409.05     43.87 o 
   5  10   0       33.22       40.14     27.17 o 
   6  10   0     2966.61     3044.40     91.51 o 
   7  10   0      695.65      750.19     64.82 o 
   8  10   0      231.14      199.39     43.98 o 
   9  10   0       86.15       74.66     48.00 o 
  10  10   0       48.70       42.08     58.74 o 
  11  10   0       91.67       75.74     61.97 o 
  12  10   0      147.14      161.74     84.27 o 
   1  11   0      474.07      486.31     34.71 o 
   2  11   0     1929.41     1910.77     57.78 o 
   3  11   0      162.01      118.00     25.38 o 
   4  11   0      174.68      181.27     31.47 o 
   5  11   0        4.68       12.69     25.68 o 
   6  11   0      458.90      455.59     44.41 o 
   7  11   0       15.20       46.85     32.23 o 
   8  11   0     1967.14     1728.68    252.16 o 
   9  11   0      166.61      143.93     47.04 o 
  10  11   0      263.00      174.34     82.97 o 
  11  11   0        3.16        0.00     74.52 o 
  12  11   0        1.25       39.80     79.40 o 
   0  12   0    19598.35    21819.35    283.43 o 
   1  12   0      379.63      398.87     34.26 o 
   2  12   0     6793.88     7248.40    127.21 o 
   3  12   0     2208.96     2346.94     70.74 o 
   4  12   0     8025.79     8246.70    128.76 o 
   5  12   0      521.55      608.90     43.27 o 
   6  12   0     2179.28     2157.59     76.68 o 
   7  12   0      568.20      583.90     63.85 o 
   8  12   0      267.57      267.03     51.82 o 
   9  12   0      799.75      764.09     80.17 o 
  10  12   0      519.15      535.07    100.20 o 
  11  12   0       64.01       86.47     87.99 o 
  12  12   0       13.85       54.55     83.95 o 
   1  13   0     5603.09     5731.52    106.43 o 
   2  13   0        2.73        9.70     22.49 o 
   3  13   0     2063.43     1942.93     63.40 o 
   4  13   0      298.56      320.35     36.62 o 
   5  13   0      861.55      910.34     62.72 o 
   6  13   0      395.40      429.10     63.70 o 
   7  13   0     1238.60     1264.46     78.69 o 
   8  13   0      189.84      214.97     57.82 o 
   9  13   0      224.57      251.33     60.64 o 
  10  13   0       93.93      131.22     61.89 o 
  11  13   0       84.11      153.85    101.93 o 
  12  13   0       76.50      109.99     80.83 o 
   0  14   0     2159.83     2250.99    142.63 o 
   1  14   0      813.53      781.68     45.49 o 
   2  14   0      277.57      278.90     32.21 o 
   3  14   0       47.73       24.39     37.52 o 
   4  14   0     1104.07     1042.55     62.38 o 
   5  14   0      314.53      290.17     44.73 o 
   6  14   0       81.63       79.41     37.45 o 
   7  14   0        0.51        7.66     40.44 o 
   8  14   0       49.49       20.41     49.36 o 
   9  14   0       35.71       80.40     54.69 o 
  10  14   0      134.38      128.00     96.22 o 
  11  14   0        1.65        1.66     65.93 o 
   1  15   0     1491.35     1563.21     62.30 o 
   2  15   0      400.67      324.98     52.98 o 
   3  15   0     2443.75     2331.93    118.02 o 
   4  15   0      190.87      164.42     37.39 o 
   5  15   0     2362.81     2442.57    101.18 o 
   6  15   0       12.50       24.99     34.34 o 
   7  15   0      279.38      364.74     55.99 o 
   8  15   0      156.45      218.15     54.30 o 
   9  15   0      541.29      421.96     71.67 o 
  10  15   0      118.61      195.26     73.47 o 
  11  15   0      352.56      426.92    148.56 o 
   0  16   0      642.76      657.80    139.42 o 
   1  16   0     1063.32     1170.60     72.13 o 
   2  16   0      559.82      550.30     88.70 o 
   3  16   0       75.56       72.14     46.51 o 
   4  16   0     2090.40     2035.41     92.33 o 
   5  16   0     1566.08     1487.24     83.16 o 
   6  16   0      390.18      416.14     56.16 o 
   7  16   0       67.61       69.46     45.15 o 
   8  16   0       17.02        8.76     42.81 o 
   9  16   0      145.88      153.25     53.36 o 
  10  16   0      322.56      227.43     73.02 o 
  11  16   0       28.84       77.29     75.21 o 
   1  17   0        0.47        0.46     51.69 o 
   2  17   0       71.44       88.60     44.14 o 
   3  17   0     1077.73      977.32     83.93 o 
   4  17   0       18.99       21.75     33.86 o 
   5  17   0      159.26      194.32     48.86 o 
   6  17   0      815.52      668.60     62.78 o 
   7  17   0       40.96       28.23     37.32 o 
   8  17   0       11.62       26.36     47.80 o 
   9  17   0       19.18       30.12     45.39 o 
  10  17   0      102.93      117.12     80.32 o 
   0  18   0     1788.44     1864.15    213.93 o 
   1  18   0       29.34      110.72     82.28 o 
   2  18   0      923.45     1038.49    157.03 o 
   3  18   0      180.76      261.46     54.64 o 
   4  18   0      306.09      244.25     44.70 o 
   5  18   0      209.70      142.46     50.34 o 
   6  18   0      612.06      685.52     67.00 o 
   7  18   0      341.12      373.82     78.61 o 
   8  18   0      589.76      747.39    106.99 o 
   9  18   0      619.68      604.09     82.26 o 
  10  18   0       88.53       86.85    122.06 o 
   1  19   0      590.62      601.88    104.43 o 
   2  19   0       20.20       61.76     71.54 o 
   3  19   0      601.88      612.75    101.25 o 
   4  19   0      110.92       80.84     42.18 o 
   5  19   0      783.81      938.33     73.31 o 
   6  19   0      448.99      355.67     58.81 o 
   7  19   0      734.47      682.70     84.30 o 
   8  19   0      231.04      211.79     66.01 o 
   9  19   0      109.08      119.85     73.47 o 
  10  19   0      107.14      135.31    132.11 o 
   0  20   0        6.07        0.00    101.03 o 
   1  20   0       14.11       31.28     67.35 o 
   2  20   0      503.94      499.81    105.13 o 
   3  20   0      125.37      120.97     71.50 o 
   4  20   0      440.60      382.08     68.33 o 
   5  20   0      187.22      236.87     63.63 o 
   6  20   0       29.76       62.06     45.51 o 
   7  20   0       22.08       29.31     59.19 o 
   8  20   0        0.05       25.46     60.24 o 
   9  20   0       14.21       60.70     67.95 o 
   1  21   0      757.62      869.20    111.18 o 
   2  21   0        6.19        0.46     54.91 o 
   3  21   0     1404.45     1565.83    149.10 o 
   4  21   0      213.15      233.05     85.06 o 
   5  21   0     1122.26     1295.96    163.42 o 
   6  21   0      267.97      294.46     83.63 o 
   7  21   0       30.31       89.10     60.26 o 
   8  21   0      288.49      344.70     89.07 o 
   0  22   0        6.16        0.46    105.60 o 
   1  22   0       87.81       84.33     68.12 o 
   2  22   0     1005.68     1073.34    126.32 o 
   3  22   0      104.02       58.80     74.08 o 
   4  22   0     1256.42     1237.09    141.03 o 
   5  22   0       70.28       76.56     65.03 o 
   6  22   0       61.11       63.11     69.24 o 
   7  22   0      183.15      148.56    101.03 o 
   8  22   0      106.50      110.16     96.91 o 
   1  23   0        3.71        0.00     68.48 o 
   2  23   0        2.35      143.40     85.52 o 
   3  23   0       69.02      121.51     79.71 o 
   4  23   0       22.63        0.00     70.58 o 
   5  23   0        5.34       90.88     88.56 o 
   6  23   0        9.28       16.17     79.14 o 
   7  23   0       11.46       59.43     99.20 o 
   0  24   0      420.93      284.33    157.25 o 
   1  24   0      107.75       67.62     78.03 o 
   2  24   0      704.08      745.09    127.97 o 
   3  24   0        8.09       14.40     72.07 o 
   4  24   0      564.22      655.27    116.88 o 
   5  24   0        0.57        0.46     58.89 o 
   6  24   0       92.01       34.88     85.35 o 
   1  25   0      871.60     1078.81    142.04 o 
   2  25   0       31.24       70.73     81.78 o 
   3  25   0     1081.00      880.06    181.93 o 
   4  25   0        9.47       23.33     79.33 o 
   5  25   0      379.60      484.31    117.81 o 
   0  26   0        0.55        0.92     90.97 o 
   1  26   0       74.75      109.43     80.68 o 
   2  26   0       57.66        3.14     76.37 o 
   3  26   0        4.70       46.08     84.46 o 
   4  26   0        0.11       61.27     85.85 o 
   1  27   0      213.47      216.21     90.44 o 
   2  27   0       10.47       64.77     84.73 o 
 -14   1   1       72.99       54.76     52.44 o 
 -13   1   1      189.08      193.53     64.08 o 
 -12   1   1        6.98       32.32     45.02 o 
 -11   1   1      184.21      152.77     52.72 o 
 -10   1   1      515.30      436.95     57.83 o 
  -9   1   1     2199.22     2248.11    129.86 o 
  -8   1   1      903.56      831.06     65.28 o 
  -7   1   1      654.88      505.20     47.99 o 
  -6   1   1     7005.56     6806.98    128.83 o 
  -5   1   1     2072.82     2052.68    101.82 o 
  -4   1   1    17025.08    16950.18    437.25 o 
  -3   1   1     3215.23     3243.12     68.70 o 
  -2   1   1     1374.62     1347.90     36.59 o 
  -1   1   1      664.84      692.36     35.65 o 
   0   1   1    37481.00    37620.16    451.61 o 
   1   1   1     5037.08     5312.77    147.52 o 
   2   1   1    13332.81    13164.41    160.46 o 
   3   1   1      580.49      582.86     35.04 o 
   4   1   1     2880.34     2565.72    143.22 o 
   5   1   1       31.44       11.38     37.34 o 
   6   1   1     5180.68     5238.02    171.49 o 
   7   1   1        3.05       12.41     39.64 o 
   8   1   1     1020.43      964.67     83.09 o 
   9   1   1      997.49     1162.36    104.27 o 
  10   1   1      726.54      811.79    107.76 o 
  11   1   1      164.85      193.32     76.75 o 
  12   1   1        8.07       43.08     72.33 o 
  13   1   1      234.10      213.77    104.16 o 
 -14   2   1       82.64       55.49     75.88 o 
 -13   2   1      366.92      360.39     69.18 o 
 -12   2   1      564.93      662.71     77.37 o 
 -11   2   1        4.45        0.46     41.96 o 
 -10   2   1       46.37       31.07     46.38 o 
  -9   2   1     1129.94     1129.74     80.17 o 
  -8   2   1      372.82      349.22     47.46 o 
  -7   2   1     3058.49     3008.75     78.19 o 
  -6   2   1      100.89       83.89     25.03 o 
  -5   2   1     1505.62     1340.46     42.45 o 
  -4   2   1     2115.17     2263.86     53.31 o 
  -3   2   1     7782.73     8242.50     88.03 o 
  -2   2   1     2670.71     2723.14     82.42 o 
  -1   2   1     9077.25     9227.31    278.85 o 
   0   2   1     2924.52     2929.38     78.84 o 
   1   2   1    16611.15    16396.61    342.10 o 
   2   2   1     3487.07     3603.26     60.78 o 
   3   2   1     1306.97     1227.71     42.96 o 
   4   2   1     3368.47     3307.56    100.57 o 
   5   2   1     1860.43     1681.24     67.99 o 
   6   2   1     2948.00     3063.60    120.76 o 
   7   2   1     1746.16     1701.29     99.66 o 
   8   2   1      764.02      825.44     76.14 o 
   9   2   1        7.31        0.13     56.36 o 
  10   2   1      229.46      248.13     63.67 o 
  11   2   1        4.90        0.46     60.56 o 
  12   2   1      220.19      250.61     98.24 o 
  13   2   1       45.83       63.89     81.98 o 
 -14   3   1        9.91       54.12     64.23 o 
 -13   3   1       32.85       58.99     58.31 o 
 -12   3   1       13.28       34.28     47.42 o 
 -11   3   1      124.29       95.07     49.68 o 
 -10   3   1       28.92       43.36     44.95 o 
  -9   3   1      225.61      205.92     51.22 o 
  -8   3   1       10.32       21.40     37.35 o 
  -7   3   1       84.00       77.88     31.39 o 
  -6   3   1      245.16      208.41     26.43 o 
  -5   3   1      655.24      641.58     33.26 o 
  -4   3   1     9510.03    10164.90    154.94 o 
  -3   3   1      732.64      661.60     26.86 o 
  -2   3   1       88.81      126.37     19.37 o 
  -1   3   1     6936.71     7741.77    216.04 o 
   0   3   1     7227.32     7798.25    173.45 o 
   1   3   1     1407.90     1359.31     34.01 o 
   2   3   1    10405.79    10825.28    118.38 o 
   3   3   1     2462.92     2584.58     76.47 o 
   4   3   1       18.97       14.01     20.31 o 
   5   3   1     1097.74      999.18     52.68 o 
   6   3   1      124.68       87.60     33.77 o 
   7   3   1      135.31      135.36     54.91 o 
   8   3   1      832.94      762.78     77.95 o 
   9   3   1       43.22       29.73     52.43 o 
  10   3   1       50.98       85.45     59.05 o 
  11   3   1       64.09        9.22     54.06 o 
  12   3   1       43.24       41.09     92.94 o 
  13   3   1        1.24       42.91     84.36 o 
 -14   4   1      143.35      230.58     78.33 o 
 -13   4   1      295.49      318.76     76.76 o 
 -12   4   1      274.09      278.67     72.01 o 
 -11   4   1      855.82      840.97     82.56 o 
 -10   4   1       73.88       69.03     41.25 o 
  -9   4   1     2161.31     2138.56    103.44 o 
  -8   4   1      562.58      536.23     54.58 o 
  -7   4   1     1350.13     1481.54     81.81 o 
  -6   4   1      269.91      262.87     24.52 o 
  -5   4   1     4732.35     4631.16     92.71 o 
  -4   4   1      288.45      315.91     22.79 o 
  -3   4   1     4823.72     4535.63     82.24 o 
  -2   4   1       22.67       22.54     24.99 o 
  -1   4   1       96.30       76.08     21.19 o 
   0   4   1     2161.34     2475.89     51.26 o 
   1   4   1    30454.06    31280.99    175.51 o 
   2   4   1      149.15      119.88     22.43 o 
   3   4   1     6563.61     6462.34    108.92 o 
   4   4   1      826.38      743.71     44.70 o 
   5   4   1      331.44      284.98     36.62 o 
   6   4   1     1576.18     1412.50     74.63 o 
   7   4   1      758.51      758.69     58.16 o 
   8   4   1      433.87      449.09     54.65 o 
   9   4   1     1030.51     1011.68    107.23 o 
  10   4   1      994.35     1103.53    101.08 o 
  11   4   1       97.94      164.88     69.95 o 
  12   4   1      154.87      120.76     69.49 o 
  13   4   1        1.03       32.26     73.87 o 
 -13   5   1      728.98      856.44    106.93 o 
 -12   5   1      357.01      376.16     83.25 o 
 -11   5   1     1575.03     1623.41    118.99 o 
 -10   5   1      905.01      907.73     87.90 o 
  -9   5   1      917.96     1013.05     79.01 o 
  -8   5   1     1706.27     1668.72     70.20 o 
  -7   5   1      687.23      620.12     35.91 o 
  -6   5   1     7059.20     6821.36     93.89 o 
  -5   5   1     1426.76     1386.23     41.31 o 
  -4   5   1     2110.67     1995.29     48.26 o 
  -3   5   1     1857.98     2008.49     46.94 o 
  -2   5   1     6666.69     6467.01    105.85 o 
  -1   5   1     4613.01     4811.37     91.43 o 
   0   5   1     2763.08     2717.63     80.36 o 
   1   5   1      119.26      138.64     19.94 o 
   2   5   1      141.36      187.99     20.88 o 
   3   5   1      129.13      124.87     26.29 o 
   4   5   1     3178.40     3066.82    101.55 o 
   5   5   1     1282.66     1241.61     58.51 o 
   6   5   1     3023.36     2920.92     95.99 o 
   7   5   1      851.71     1008.48     66.53 o 
   8   5   1     1773.66     1529.14     84.49 o 
   9   5   1      657.38      591.11     75.30 o 
  10   5   1      686.53      799.68     94.42 o 
  11   5   1      165.69      243.79     68.31 o 
  12   5   1        1.52       40.55     62.02 o 
  13   5   1      426.46      654.16    129.61 o 
 -13   6   1        3.72        5.68     55.54 o 
 -12   6   1      178.83      158.28     60.59 o 
 -11   6   1        7.70       56.41     54.82 o 
 -10   6   1       19.22        2.21     42.34 o 
  -9   6   1        7.59        2.33     36.75 o 
  -8   6   1      425.01      359.63     44.84 o 
  -7   6   1      170.92      132.81     27.53 o 
  -6   6   1     2129.46     2251.52     65.26 o 
  -5   6   1       72.86      104.03     23.20 o 
  -4   6   1      197.15      205.83     23.74 o 
  -3   6   1       91.04       62.80     17.74 o 
  -2   6   1     1475.51     1599.09     65.67 o 
  -1   6   1      636.13      686.51     37.30 o 
   0   6   1     2308.69     2639.41     59.80 o 
   1   6   1     4776.98     5224.57    166.12 o 
   2   6   1      234.31      250.17     27.30 o 
   3   6   1      658.58      669.90     31.79 o 
   4   6   1       48.35       26.72     17.30 o 
   5   6   1      168.31      181.20     29.07 o 
   6   6   1      847.39      815.88     56.02 o 
   7   6   1       97.31      116.18     43.79 o 
   8   6   1        5.43       25.24     41.56 o 
   9   6   1      570.86      522.65     59.15 o 
  10   6   1       33.26       25.39     54.64 o 
  11   6   1        3.82       20.13     64.80 o 
  12   6   1      110.98      166.67     64.58 o 
 -13   7   1      238.75      244.52     95.73 o 
 -12   7   1      276.21      274.65     69.73 o 
 -11   7   1      310.26      388.49     70.56 o 
 -10   7   1       58.49       40.80     49.24 o 
  -9   7   1      432.53      507.73     66.80 o 
  -8   7   1     3422.05     3394.47    109.76 o 
  -7   7   1     2380.82     2450.23     73.13 o 
  -6   7   1     2558.62     2440.05     69.27 o 
  -5   7   1       13.17       14.04     20.44 o 
  -4   7   1      526.30      376.74     38.66 o 
  -3   7   1      269.90      308.21     38.26 o 
  -2   7   1     6327.83     5988.84    155.71 o 
  -1   7   1        0.10       56.69     24.89 o 
   0   7   1     4059.10     4455.53    101.87 o 
   1   7   1      176.48      165.09     17.16 o 
   2   7   1      441.37      430.00     28.23 o 
   3   7   1      880.04      856.40     40.90 o 
   4   7   1     1401.16     1260.36     48.16 o 
   5   7   1       43.44       31.74     26.10 o 
   6   7   1     1889.18     1746.96     70.72 o 
   7   7   1       78.30       95.05     33.36 o 
   8   7   1     1058.05     1123.30     64.91 o 
   9   7   1      221.49      243.11     47.06 o 
  10   7   1      265.42      255.22     76.00 o 
  11   7   1      200.45      173.20     61.18 o 
  12   7   1      126.81      101.47     69.46 o 
 -13   8   1      302.25      231.03    102.70 o 
 -12   8   1      607.79      699.55    115.53 o 
 -11   8   1       46.45       87.74     67.14 o 
 -10   8   1       60.64       37.32     56.20 o 
  -9   8   1     1311.31     1304.17     98.97 o 
  -8   8   1       10.03       35.41     33.37 o 
  -7   8   1     3839.96     3713.92     89.59 o 
  -6   8   1      460.21      440.34     36.72 o 
  -5   8   1     1590.84     1537.68     64.26 o 
  -4   8   1      101.09       45.75     22.99 o 
  -3   8   1     3908.40     3774.69    101.05 o 
  -2   8   1       35.46       68.26     28.18 o 
  -1   8   1    11765.66    12248.28    324.98 o 
   0   8   1       16.46        9.38     19.98 o 
   1   8   1    10783.45    11618.32    291.50 o 
   2   8   1      202.01      216.40     22.75 o 
   3   8   1     2801.69     2793.35     70.86 o 
   4   8   1      362.34      285.75     30.51 o 
   5   8   1     4624.79     4752.13    103.38 o 
   6   8   1      943.78      910.41     54.25 o 
   7   8   1     2850.44     2946.72     93.18 o 
   8   8   1      167.18      202.38     39.76 o 
   9   8   1      346.33      392.15     59.15 o 
  10   8   1      266.94      311.31     77.30 o 
  11   8   1       81.53       75.74     68.47 o 
  12   8   1      230.44      234.39     71.44 o 
 -13   9   1       45.48       37.93     80.62 o 
 -12   9   1       16.86       21.94     85.52 o 
 -11   9   1        1.78       44.49     65.71 o 
 -10   9   1       25.49        0.00     49.51 o 
  -9   9   1      686.56      568.54    117.20 o 
  -8   9   1      404.75      417.29     51.45 o 
  -7   9   1      525.08      487.38     42.77 o 
  -6   9   1     1724.79     1666.74     70.49 o 
  -5   9   1       58.99       24.11     21.70 o 
  -4   9   1      327.97      285.55     27.93 o 
  -3   9   1     4198.77     4444.81    113.44 o 
  -2   9   1      131.04      155.72     31.50 o 
  -1   9   1        0.30       36.40     26.47 o 
   0   9   1     1773.36     1701.75     53.80 o 
   1   9   1     3097.21     3282.62     98.31 o 
   2   9   1     5292.25     5531.50    109.15 o 
   3   9   1       31.26       32.08     21.87 o 
   4   9   1        3.61        3.92     20.66 o 
   5   9   1       57.07       49.92     26.32 o 
   6   9   1       28.28       21.68     27.00 o 
   7   9   1       94.27       82.76     33.37 o 
   8   9   1      391.16      325.76     42.17 o 
   9   9   1      240.20      270.34     52.61 o 
  10   9   1        1.73       15.89     49.20 o 
  11   9   1       13.74       31.08     52.52 o 
  12   9   1        9.55        0.00     70.95 o 
 -13  10   1       67.92       55.77     76.57 o 
 -12  10   1      230.43      256.13     82.39 o 
 -11  10   1       19.56       38.52     72.38 o 
 -10  10   1      412.33      308.86     86.69 o 
  -9  10   1      439.17      445.39     85.03 o 
  -8  10   1      604.96      543.41    114.31 o 
  -7  10   1      318.60      280.05     38.07 o 
  -6  10   1     1783.56     1831.42     66.51 o 
  -5  10   1      933.99      873.85     46.32 o 
  -4  10   1      621.02      645.66     33.51 o 
  -3  10   1      279.76      207.89     42.79 o 
  -2  10   1     1741.15     1784.50     81.94 o 
  -1  10   1    10375.38    10502.50    170.48 o 
   0  10   1      350.15      408.65     33.73 o 
   1  10   1     2831.83     2679.11     73.23 o 
   2  10   1     1442.66     1551.08     86.02 o 
   3  10   1     1969.48     1949.48     63.69 o 
   4  10   1     6419.93     7627.98    171.23 o 
   5  10   1     1217.12     1219.95     56.89 o 
   6  10   1      811.69      807.01     53.37 o 
   7  10   1      421.84      395.17     44.61 o 
   8  10   1     2155.52     1948.72    322.73 o 
   9  10   1       99.72      123.49     42.98 o 
  10  10   1      420.49      479.91     77.82 o 
  11  10   1       58.01       82.45     84.54 o 
  12  10   1      104.08      106.97     81.46 o 
 -13  11   1      154.09      170.48     80.53 o 
 -12  11   1       44.34       66.58     67.21 o 
 -11  11   1      429.60      544.03    181.93 o 
 -10  11   1      128.19      145.82     89.59 o 
  -9  11   1     1024.98      956.69    146.28 o 
  -8  11   1     2573.23     2688.35    127.53 o 
  -7  11   1      731.26      709.54     57.42 o 
  -6  11   1     2971.95     2347.26    386.11 o 
  -5  11   1     1277.74     1281.58     55.10 o 
  -4  11   1     4432.81     4520.47     81.58 o 
  -3  11   1       88.38       99.12     37.46 o 
  -2  11   1     3405.54     3226.61    104.39 o 
  -1  11   1       78.70       87.33     29.33 o 
   0  11   1    15565.29    16820.15    217.01 o 
   1  11   1        1.08        3.53     22.12 o 
   2  11   1     6369.00     6976.96    183.19 o 
   3  11   1     1297.04     1283.74     70.00 o 
   4  11   1     1482.64     1422.26     57.35 o 
   5  11   1      874.05      953.29     62.83 o 
   6  11   1     1749.50     1841.77     86.44 o 
   7  11   1      435.65      432.03     46.09 o 
   8  11   1      602.56      708.95     68.96 o 
   9  11   1      447.25      541.21     64.13 o 
  10  11   1      229.06      297.24     83.36 o 
  11  11   1      332.71      303.08    149.48 o 
  12  11   1       56.55      109.86     94.00 o 
 -12  12   1      111.97       67.74     72.27 o 
 -11  12   1       63.80      108.41     71.54 o 
 -10  12   1       96.02      113.41     66.51 o 
  -9  12   1       61.00       30.99     56.74 o 
  -8  12   1       77.46       89.12     47.62 o 
  -7  12   1      597.24      525.17     63.80 o 
  -6  12   1      248.29      275.74     41.64 o 
  -5  12   1      664.26      519.87     52.05 o 
  -4  12   1        1.01        2.64     35.67 o 
  -3  12   1      194.27      195.81     46.67 o 
  -2  12   1     1164.92     1201.21     72.10 o 
  -1  12   1      717.34      720.59     34.93 o 
   0  12   1      489.22      613.75     44.75 o 
   1  12   1      572.72      522.28     37.90 o 
   2  12   1      145.75      149.07     24.50 o 
   3  12   1      279.70      246.65     32.74 o 
   4  12   1       27.75       17.11     28.17 o 
   5  12   1        1.47       31.08     29.70 o 
   6  12   1      295.59      271.37     38.98 o 
   7  12   1      744.63      698.57     54.73 o 
   8  12   1       54.85       20.48     33.33 o 
   9  12   1       23.90       17.35     44.84 o 
  10  12   1        6.25       28.53     66.57 o 
  11  12   1        7.50        0.00     81.42 o 
 -12  13   1        7.96       35.83     80.75 o 
 -11  13   1       31.14       78.25     79.69 o 
 -10  13   1      466.95      420.62     99.48 o 
  -9  13   1      302.91      270.39     77.65 o 
  -8  13   1      227.24      249.42     52.63 o 
  -7  13   1       87.69       82.73     33.67 o 
  -6  13   1     1247.99     1220.20     73.62 o 
  -5  13   1        1.53        0.69     27.64 o 
  -4  13   1     6347.02     6190.93    379.71 o 
  -3  13   1      111.20       95.79     39.78 o 
  -2  13   1      334.09      352.34     46.49 o 
  -1  13   1       14.97       24.07     19.26 o 
   0  13   1     2793.10     2760.03     75.57 o 
   1  13   1      695.51      719.53     46.35 o 
   2  13   1     2715.84     2549.44     70.90 o 
   3  13   1      444.38      443.85     39.51 o 
   4  13   1      943.56      984.38     54.98 o 
   5  13   1        1.86        3.19     29.04 o 
   6  13   1      526.12      536.73     49.65 o 
   7  13   1      150.89      147.20     41.21 o 
   8  13   1      256.16      259.77     59.55 o 
   9  13   1      181.51      153.57     61.08 o 
  10  13   1      379.18      401.40     90.07 o 
  11  13   1        4.25        0.00     69.91 o 
 -12  14   1       25.23       51.50     64.52 o 
 -11  14   1      201.62      158.06     77.45 o 
 -10  14   1      166.65      269.77     82.32 o 
  -9  14   1      595.77      518.28     91.84 o 
  -8  14   1      614.19      604.30     70.32 o 
  -7  14   1      427.60      518.96     71.41 o 
  -6  14   1      150.82      114.22     38.27 o 
  -5  14   1     3956.78     3783.91    156.43 o 
  -4  14   1        7.14       34.85     36.48 o 
  -3  14   1     1593.19     1527.37     92.41 o 
  -2  14   1      143.01      142.52     41.62 o 
  -1  14   1     1346.52     1099.52     70.36 o 
   0  14   1       19.16       21.88     22.81 o 
   1  14   1     6601.23     6586.71    125.49 o 
   2  14   1        1.40       11.12     24.31 o 
   3  14   1     4679.01     4887.45    106.69 o 
   4  14   1     1278.04     1235.85     58.70 o 
   5  14   1       19.93       18.10     31.71 o 
   6  14   1      261.54      188.66     44.49 o 
   7  14   1      114.54      193.90     43.13 o 
   8  14   1       80.97      134.94     57.28 o 
   9  14   1      391.16      429.98     73.45 o 
  10  14   1      108.79      117.98     84.58 o 
  11  14   1      133.15      283.42    157.25 o 
 -11  15   1        2.97       33.53     78.89 o 
 -10  15   1       20.85       56.62     73.29 o 
  -9  15   1      115.96      105.92     71.94 o 
  -8  15   1      191.52      137.37     60.93 o 
  -7  15   1       75.21       93.27     47.83 o 
  -6  15   1       38.15       26.45     34.58 o 
  -5  15   1      557.90      560.82     59.24 o 
  -4  15   1      142.52      139.20     44.59 o 
  -3  15   1      162.56      150.32     47.62 o 
  -2  15   1       34.57       48.89     37.44 o 
  -1  15   1      477.11      514.31     56.83 o 
   0  15   1        2.63       14.29     36.09 o 
   1  15   1      270.75      313.57     37.22 o 
   2  15   1       90.58       77.32     31.42 o 
   3  15   1      266.01      308.54     35.41 o 
   4  15   1      300.99      308.26     43.41 o 
   5  15   1      820.71      695.00     63.98 o 
   6  15   1       36.21        4.63     32.49 o 
   7  15   1      315.41      290.95     50.06 o 
   8  15   1        4.35        7.65     40.87 o 
   9  15   1       16.27       27.02     43.90 o 
  10  15   1       30.11       47.09    118.85 o 
  11  15   1        5.29        0.00    112.00 o 
 -11  16   1       61.86       85.09     71.31 o 
 -10  16   1       62.61       70.94     58.31 o 
  -9  16   1      605.84      581.92     82.04 o 
  -8  16   1      180.42      173.75     75.41 o 
  -7  16   1     1486.69     1362.86    100.13 o 
  -6  16   1     1170.30     1093.10     74.28 o 
  -5  16   1     1076.69     1028.14     69.74 o 
  -4  16   1        0.79        3.50     34.71 o 
  -3  16   1     1310.41     1285.45     85.98 o 
  -2  16   1        9.29       31.04     40.52 o 
  -1  16   1     1665.64     1504.52     89.87 o 
   0  16   1      144.59      206.56     48.65 o 
   1  16   1     4155.25     4286.77    144.56 o 
   2  16   1      480.83      394.65     77.28 o 
   3  16   1      184.32      171.43     39.98 o 
   4  16   1      174.54      152.24     43.28 o 
   5  16   1     1613.82     1545.18     83.82 o 
   6  16   1        2.40        2.51     33.50 o 
   7  16   1       63.26       62.41     37.62 o 
   8  16   1        2.66       67.62     92.57 o 
   9  16   1       76.35       67.62     62.79 o 
  10  16   1      175.50      229.93    137.60 o 
 -11  17   1       83.74      103.57     72.98 o 
 -10  17   1      506.97      485.71     91.96 o 
  -9  17   1      535.79      545.88     77.30 o 
  -8  17   1      657.40      709.25     81.43 o 
  -7  17   1      410.35      445.36     71.01 o 
  -6  17   1     2345.28     2301.74    107.53 o 
  -5  17   1      118.94      124.20     42.63 o 
  -4  17   1     1641.83     1630.50    100.25 o 
  -3  17   1      279.39      253.47     54.25 o 
  -2  17   1     2058.82     2195.01    107.45 o 
  -1  17   1       77.07       97.19     41.21 o 
   0  17   1     3634.36     3681.28    128.89 o 
   1  17   1       23.81       35.33     55.97 o 
   2  17   1     1693.33     1824.08    142.84 o 
   3  17   1       86.49      104.09     34.71 o 
   4  17   1     1633.71     1558.37    354.90 o 
   5  17   1      361.51      358.68     65.92 o 
   6  17   1      876.88      846.86     86.74 o 
   7  17   1       51.15       58.66     53.77 o 
   8  17   1      366.75      492.97    140.34 o 
   9  17   1      424.03      542.92     96.63 o 
  10  17   1      300.03      253.71    117.48 o 
 -10  18   1       51.50       88.66     79.60 o 
  -9  18   1       51.99       72.46     61.27 o 
  -8  18   1        3.04       28.92     43.68 o 
  -7  18   1      135.29      202.96     63.52 o 
  -6  18   1      441.16      380.13     56.32 o 
  -5  18   1       76.59       76.41     38.35 o 
  -4  18   1      436.82      441.07     64.27 o 
  -3  18   1     1258.26     1276.46     92.42 o 
  -2  18   1        6.35       23.35     63.32 o 
  -1  18   1     1098.26     1040.60    194.96 o 
   0  18   1        0.03        9.74     62.32 o 
   1  18   1      145.76      123.73     69.97 o 
   2  18   1       16.91       75.06     67.02 o 
   3  18   1      494.02      446.41     83.31 o 
   4  18   1      342.11      262.71     55.63 o 
   5  18   1      822.57      848.02     86.57 o 
   6  18   1       77.59       97.82     56.25 o 
   7  18   1      440.15      485.86     76.73 o 
   8  18   1       95.78       87.71     69.35 o 
   9  18   1       32.81       99.37     71.18 o 
 -10  19   1        3.75       24.16     63.37 o 
  -9  19   1      350.33      329.48     67.74 o 
  -8  19   1      208.06      195.37     55.89 o 
  -7  19   1      730.65      847.17     89.75 o 
  -6  19   1       30.65       59.55     40.09 o 
  -5  19   1      199.88      132.72     44.34 o 
  -4  19   1      270.19      354.96     60.34 o 
  -3  19   1      287.13      247.10     53.13 o 
  -2  19   1       77.37       29.71     77.75 o 
  -1  19   1      197.65      133.48     88.69 o 
   0  19   1       41.64       44.53     66.56 o 
   1  19   1      388.80      283.59     83.38 o 
   2  19   1      682.51      805.39    110.97 o 
   3  19   1        5.66       45.28     57.37 o 
   4  19   1       95.06      149.08     79.27 o 
   5  19   1      146.72      137.33     71.87 o 
   6  19   1      130.84       99.98     55.72 o 
   7  19   1       61.27       76.92     50.28 o 
   8  19   1       99.98      203.99     84.16 o 
   9  19   1       62.53       84.26     76.57 o 
  -9  20   1       91.93      124.41     62.25 o 
  -8  20   1      336.39      317.65     62.37 o 
  -7  20   1      256.25      284.54     62.68 o 
  -6  20   1      177.19      173.79     53.57 o 
  -5  20   1      406.66      368.30     56.29 o 
  -4  20   1      351.36      404.58     82.95 o 
  -3  20   1      941.34      985.07    118.79 o 
  -2  20   1        7.53       12.17     65.94 o 
  -1  20   1      370.14      453.83    102.44 o 
   0  20   1       86.57       91.50     70.30 o 
   1  20   1      505.92      531.79    112.45 o 
   2  20   1      147.16      165.02    127.54 o 
   3  20   1      575.05      641.56    101.01 o 
   4  20   1       60.60       60.14     78.86 o 
   5  20   1     1469.34     1489.04    141.58 o 
   6  20   1      208.34      147.75     74.72 o 
   7  20   1      169.23      267.68     63.71 o 
   8  20   1      275.61      352.28     88.45 o 
  -9  21   1      122.73       79.13     55.25 o 
  -8  21   1      101.85       71.32     51.61 o 
  -7  21   1       11.10       42.42     55.89 o 
  -6  21   1      146.51      134.37     47.09 o 
  -5  21   1       18.28       44.14     43.19 o 
  -4  21   1        1.53        0.23     52.29 o 
  -3  21   1      301.58      285.48     87.31 o 
  -2  21   1      495.86      487.11     89.39 o 
  -1  21   1      214.64      152.17     70.97 o 
   0  21   1       10.57       14.19     66.44 o 
   1  21   1        0.56        4.15     61.24 o 
   2  21   1        6.81       66.40     74.22 o 
   3  21   1        0.91       16.67     67.87 o 
   4  21   1      144.36       72.79     72.58 o 
   5  21   1        3.09        0.92     53.04 o 
   6  21   1       66.35       31.31     75.96 o 
   7  21   1      110.28      164.10    122.51 o 
   8  21   1       11.07       54.86    110.16 o 
  -8  22   1      169.32      178.81     59.55 o 
  -7  22   1       19.83       17.87     56.43 o 
  -6  22   1       65.85      119.56     60.63 o 
  -5  22   1      349.63      290.26     62.60 o 
  -4  22   1       98.57       63.57     64.91 o 
  -3  22   1      274.29      385.08    330.50 o 
  -2  22   1      169.36      167.18     76.57 o 
  -1  22   1      398.76      382.64     92.75 o 
   0  22   1       39.37      127.24     76.69 o 
   1  22   1      459.16      504.85    103.27 o 
   2  22   1       53.27        0.46     66.42 o 
   3  22   1      653.71      684.11    120.91 o 
   4  22   1      433.69      449.10    135.54 o 
   5  22   1       94.28      110.95     67.51 o 
   6  22   1        3.91       22.89     79.54 o 
   7  22   1        1.71       55.77    116.11 o 
  -7  23   1       58.88       81.36     91.88 o 
  -6  23   1      133.21       55.83     55.89 o 
  -5  23   1      111.90      107.20     53.11 o 
  -4  23   1     1861.68     1971.72    169.51 o 
  -3  23   1       13.28       40.64     63.14 o 
  -2  23   1     1915.16     2054.98    171.30 o 
  -1  23   1        2.97        4.51     87.52 o 
   0  23   1      206.07      280.58     86.71 o 
   1  23   1      345.91      435.11    125.02 o 
   2  23   1     1222.47     1127.17    135.26 o 
   3  23   1      164.33       59.19     64.45 o 
   4  23   1      483.23      398.73     93.90 o 
   5  23   1       44.43       12.99     62.55 o 
   6  23   1      170.05      146.23     93.65 o 
  -7  24   1       63.70      112.91    130.73 o 
  -6  24   1      113.97      269.25    138.05 o 
  -5  24   1      136.43      161.42     74.53 o 
  -4  24   1       77.99       83.54     73.51 o 
  -3  24   1      520.82      420.70    100.38 o 
  -2  24   1        4.53       49.01     89.61 o 
  -1  24   1      319.08      439.98    104.81 o 
   0  24   1        4.62       32.56     88.82 o 
   1  24   1      256.93      203.47     90.51 o 
   2  24   1        0.41        0.00     79.97 o 
   3  24   1      391.97      386.88     95.29 o 
   4  24   1        8.96       40.03     73.84 o 
   5  24   1       61.28      122.68     74.27 o 
   6  24   1       43.29       72.64     85.13 o 
  -6  25   1       58.42        0.00     93.71 o 
  -5  25   1        0.77       34.85     69.73 o 
  -4  25   1      235.39      203.82     88.16 o 
  -3  25   1       33.91       14.42     74.05 o 
  -2  25   1      101.14       61.52     91.96 o 
  -1  25   1       29.17        0.00     64.56 o 
   0  25   1      211.97      164.97     91.79 o 
   1  25   1        4.13       19.46     94.87 o 
   2  25   1        4.95       55.20     73.58 o 
   3  25   1       29.61       15.12     89.79 o 
   4  25   1       88.84       90.45     91.48 o 
   5  25   1        1.12       18.51     93.16 o 
  -4  26   1       57.55       16.73     76.19 o 
  -3  26   1      539.34      453.16    107.97 o 
  -2  26   1       15.06       47.44     80.85 o 
  -1  26   1     1070.44     1122.71    146.51 o 
   0  26   1        3.17       33.53     75.06 o 
   1  26   1      185.81      116.77     82.74 o 
   2  26   1        2.22       36.63     98.73 o 
   3  26   1      478.75      461.01    107.06 o 
  -2  27   1      138.07      129.41    108.80 o 
  -1  27   1       18.49      109.34     90.20 o 
   0  27   1       42.88       15.97    100.69 o 
   1  27   1       21.65       26.61     84.15 o 
 -14   0   2      277.43      314.95     99.46 o 
 -13   0   2       50.69       27.80     78.80 o 
 -12   0   2       59.22       47.00     80.89 o 
 -11   0   2       70.09       41.82     71.52 o 
 -10   0   2      272.93      273.75     72.13 o 
  -9   0   2      522.29      537.64     76.60 o 
  -8   0   2     3338.83     3412.91    163.53 o 
  -7   0   2     1319.46     1329.68    103.39 o 
  -6   0   2     9425.30     9975.90    224.75 o 
  -5   0   2     1049.15     1176.28     82.25 o 
  -4   0   2     2736.48     2547.09     90.16 o 
  -3   0   2     1075.28     1103.52     53.13 o 
  -2   0   2    32627.54    36415.01    486.38 o 
  -1   0   2     2021.10     2138.43    123.42 o 
   0   0   2    19067.05    21197.34    376.21 o 
   1   0   2    29495.30    30088.89    478.60 o 
   2   0   2    26048.91    25606.76    433.35 o 
   3   0   2      111.20       69.02     57.14 o 
   4   0   2    10147.36     9879.83    318.16 o 
   5   0   2      820.26      780.77    115.19 o 
   6   0   2     1667.46     1626.90    180.11 o 
   7   0   2      542.61      635.87    123.88 o 
   8   0   2        5.54       71.31    111.54 o 
   9   0   2       44.21       87.77     85.48 o 
  10   0   2      665.54      575.06    145.37 o 
  11   0   2       27.28       99.20    101.03 o 
  12   0   2        2.16        0.00    116.57 o 
 -14   1   2       25.49       38.14     50.01 o 
 -13   1   2      172.30      215.70     60.65 o 
 -12   1   2       58.93       52.00     49.60 o 
 -11   1   2      164.29      132.27     43.00 o 
 -10   1   2      320.11      307.48     51.46 o 
  -9   1   2     1503.32     1341.28     82.34 o 
  -8   1   2      228.38      233.17     42.44 o 
  -7   1   2     3029.57     2970.35     94.60 o 
  -6   1   2      447.06      385.32     37.01 o 
  -5   1   2     7488.35     7217.78    133.91 o 
  -4   1   2      158.59      153.40     19.30 o 
  -3   1   2    12418.23    12916.38    196.36 o 
  -2   1   2     4282.01     4750.51     94.38 o 
  -1   1   2    30921.55    32796.69   1924.04 o 
   0   1   2     1765.59     1911.08     74.97 o 
   1   1   2     5637.29     5516.23    286.38 o 
   2   1   2      369.79      388.38     53.63 o 
   3   1   2     1728.19     1658.94     94.50 o 
   4   1   2      661.07      579.22     63.16 o 
   5   1   2     1436.32     1430.76    103.26 o 
   6   1   2      455.44      434.86     75.63 o 
   7   1   2      518.60      425.98     80.57 o 
   8   1   2       42.47       81.98     61.54 o 
   9   1   2        1.40        0.00     59.67 o 
  10   1   2       27.50       29.13     74.12 o 
  11   1   2        0.43       29.35     65.44 o 
  12   1   2       21.24       34.61     78.39 o 
 -14   2   2      252.01      237.82     58.86 o 
 -13   2   2       52.88      147.98     64.74 o 
 -12   2   2      341.54      296.01     59.96 o 
 -11   2   2       36.51       13.87     40.99 o 
 -10   2   2      219.79      131.87     48.99 o 
  -9   2   2        0.87        9.78     31.93 o 
  -8   2   2      181.75      163.32     40.16 o 
  -7   2   2      587.07      595.29     34.31 o 
  -6   2   2      676.71      550.24     33.25 o 
  -5   2   2      129.56      164.15     23.92 o 
  -4   2   2     1157.72     1159.50     40.89 o 
  -3   2   2     1936.26     1864.39     50.90 o 
  -2   2   2     4769.57     5478.25     79.17 o 
  -1   2   2     5596.94     5793.47    255.71 o 
   0   2   2     1752.99     1884.95     81.51 o 
   1   2   2     7090.71     7360.14    126.00 o 
   2   2   2     8564.78     8739.83    189.00 o 
   3   2   2      140.99      152.41     30.92 o 
   4   2   2      416.36      307.40     55.56 o 
   5   2   2     1940.61     1978.02    165.94 o 
   6   2   2       32.51       66.33     55.12 o 
   7   2   2      125.80       94.59     63.92 o 
   8   2   2     1032.76     1072.12    225.81 o 
   9   2   2       19.42       24.18     59.02 o 
  10   2   2      123.76      192.17     83.41 o 
  11   2   2      178.59      173.85     86.20 o 
  12   2   2        7.93        4.49     63.91 o 
 -14   3   2      387.96      431.47     72.74 o 
 -13   3   2     1125.47     1119.05     97.07 o 
 -12   3   2      597.66      530.22     73.98 o 
 -11   3   2      306.64      345.98     56.42 o 
 -10   3   2       13.46        0.00     36.91 o 
  -9   3   2      969.97      832.99     66.91 o 
  -8   3   2     2978.17     2959.74    106.70 o 
  -7   3   2     4675.90     4496.69     89.46 o 
  -6   3   2     4219.46     4577.82     84.40 o 
  -5   3   2    22575.05    23919.11    256.90 o 
  -4   3   2     3013.94     3265.94     54.53 o 
  -3   3   2     6788.60     6662.28     87.57 o 
  -2   3   2     4094.80     4416.65     83.24 o 
  -1   3   2       27.88       29.87     20.96 o 
   0   3   2     2638.56     2705.46     77.74 o 
   1   3   2    22407.01    21301.88    573.29 o 
   2   3   2      269.87      255.05     57.32 o 
   3   3   2     6513.62     6002.71    299.91 o 
   4   3   2     5648.58     5496.42    470.10 o 
   5   3   2       13.27       28.78     34.30 o 
   6   3   2     2844.60     2803.84    152.80 o 
   7   3   2      852.08      886.89    107.79 o 
   8   3   2       22.21       45.21     67.88 o 
   9   3   2      710.02      737.22    104.78 o 
  10   3   2      438.56      472.35    103.35 o 
  11   3   2      268.91      305.37    107.46 o 
  12   3   2      440.69      559.49    112.82 o 
 -14   4   2       17.62       29.78     58.28 o 
 -13   4   2      194.86      221.30     59.40 o 
 -12   4   2      316.24      368.17     68.04 o 
 -11   4   2      513.76      521.78     65.06 o 
 -10   4   2      444.17      425.51     61.08 o 
  -9   4   2      276.63      283.24     45.91 o 
  -8   4   2      269.05      274.67     40.86 o 
  -7   4   2      115.59      101.08     28.71 o 
  -6   4   2     4873.37     4940.02    140.81 o 
  -5   4   2      367.24      363.77     24.49 o 
  -4   4   2       13.87       42.89     17.23 o 
  -3   4   2      370.12      403.12     21.89 o 
  -2   4   2      702.95      746.29     28.20 o 
  -1   4   2     2035.57     2299.85     97.84 o 
   0   4   2     5899.33     6149.65    144.37 o 
   1   4   2       77.32       60.66     28.41 o 
   2   4   2      618.93      573.29     55.37 o 
   3   4   2     7437.04     7291.87    149.00 o 
   4   4   2        4.76       12.72     26.06 o 
   5   4   2      181.64      150.08     37.08 o 
   6   4   2      599.45      568.97     52.71 o 
   7   4   2      432.21      453.16     82.59 o 
   8   4   2       64.45       47.99     73.46 o 
   9   4   2      383.17      435.19     87.28 o 
  10   4   2      262.29      201.23     77.30 o 
  11   4   2       20.91       15.92     76.95 o 
  12   4   2       48.70       25.02     96.93 o 
 -14   5   2       76.25      109.43     74.71 o 
 -13   5   2      144.13      119.17     54.64 o 
 -12   5   2      179.92      195.74     54.26 o 
 -11   5   2      161.49      164.96     45.63 o 
 -10   5   2        1.10       15.20     32.60 o 
  -9   5   2      257.88      296.35     49.79 o 
  -8   5   2     1882.03     1893.08     85.22 o 
  -7   5   2     4067.43     4365.73    152.51 o 
  -6   5   2       21.28       21.38     16.32 o 
  -5   5   2     2418.60     2497.04     52.36 o 
  -4   5   2      674.00      669.60     29.69 o 
  -3   5   2     7324.53     7483.08     94.03 o 
  -2   5   2     2607.44     2675.50     65.64 o 
  -1   5   2       90.42       54.40     19.14 o 
   0   5   2        7.95       25.22     22.93 o 
   1   5   2     4341.97     4669.33    153.91 o 
   2   5   2      170.00      125.05     25.57 o 
   3   5   2      917.78      862.02     45.40 o 
   4   5   2      928.00      787.60     52.79 o 
   5   5   2      443.91      403.02     43.83 o 
   6   5   2      486.15      442.35     50.44 o 
   7   5   2      203.60      215.20     44.82 o 
   8   5   2       29.96       62.85     47.25 o 
   9   5   2       16.48       73.27     60.53 o 
  10   5   2      142.33       95.87     68.68 o 
  11   5   2       89.65       90.82     74.64 o 
  12   5   2      118.50       62.73     87.20 o 
 -14   6   2      117.57      140.01     97.71 o 
 -13   6   2      537.59      608.53    110.53 o 
 -12   6   2      817.07      905.16     98.28 o 
 -11   6   2     2124.31     2148.49    113.60 o 
 -10   6   2      363.52      403.79     56.86 o 
  -9   6   2      203.12      145.72     41.84 o 
  -8   6   2     1803.56     1775.06     85.67 o 
  -7   6   2      660.07      674.29     43.55 o 
  -6   6   2     2882.17     2601.93     58.85 o 
  -5   6   2      408.65      393.88     26.70 o 
  -4   6   2     1450.30     1443.96     45.81 o 
  -3   6   2       93.36      124.00     20.45 o 
  -2   6   2      297.60      375.62     37.43 o 
  -1   6   2     2875.89     2796.36     67.34 o 
   0   6   2     7893.16     7121.67    352.53 o 
   1   6   2     2513.87     2366.31     90.73 o 
   2   6   2     3088.77     2928.20    128.49 o 
   3   6   2       86.02       56.60     28.11 o 
   4   6   2     1765.68     1602.49     69.61 o 
   5   6   2     2450.15     2433.78     87.87 o 
   6   6   2     1566.59     1622.84     79.28 o 
   7   6   2      914.61      912.49     68.75 o 
   8   6   2     1358.62     1308.93     81.89 o 
   9   6   2      751.82      877.37     91.06 o 
  10   6   2       67.36       47.96     88.13 o 
  11   6   2      385.85      411.25    103.79 o 
  12   6   2       52.88       86.23     93.57 o 
 -13   7   2       31.78       84.00     75.94 o 
 -12   7   2      895.62      717.53    121.11 o 
 -11   7   2      337.85      348.20     95.21 o 
 -10   7   2      528.53      606.13     73.49 o 
  -9   7   2      757.22      699.95     63.24 o 
  -8   7   2       66.33       43.64     39.06 o 
  -7   7   2      869.47      797.17     46.30 o 
  -6   7   2        8.14       18.49     18.93 o 
  -5   7   2      342.16      338.46     26.69 o 
  -4   7   2     3126.73     3305.31    106.17 o 
  -3   7   2      295.15      208.22     23.87 o 
  -2   7   2       56.65       41.51     18.03 o 
  -1   7   2      470.05      475.90     31.36 o 
   0   7   2     5996.91     6334.95    194.18 o 
   1   7   2     4562.41     4576.70     93.75 o 
   2   7   2       21.76        2.29     18.53 o 
   3   7   2      104.36       75.06     24.95 o 
   4   7   2       63.78       72.89     33.42 o 
   5   7   2      528.21      441.73     46.36 o 
   6   7   2      369.38      321.10     49.63 o 
   7   7   2     2104.19     2219.70     99.69 o 
   8   7   2      515.91      544.02     60.17 o 
   9   7   2      177.92      147.64     48.43 o 
  10   7   2      409.92      450.80     74.23 o 
  11   7   2       83.80       84.15    103.77 o 
  12   7   2       69.48       31.62     72.90 o 
 -13   8   2       41.23       33.98     66.90 o 
 -12   8   2       34.75      122.86     76.98 o 
 -11   8   2       75.00       54.63     66.46 o 
 -10   8   2        6.33        6.33     49.29 o 
  -9   8   2       26.47       43.26     41.06 o 
  -8   8   2        6.31       47.13     37.46 o 
  -7   8   2     2316.27     2278.44     81.48 o 
  -6   8   2        4.92        8.67     19.91 o 
  -5   8   2      326.84      373.09     32.40 o 
  -4   8   2      544.59      566.37     35.92 o 
  -3   8   2     1092.09     1203.87     80.87 o 
  -2   8   2     1238.92     1408.76     70.03 o 
  -1   8   2     1349.40     1454.50     52.47 o 
   0   8   2      554.45      542.17     34.98 o 
   1   8   2      104.00       80.08     20.90 o 
   2   8   2     1001.80      864.18     41.86 o 
   3   8   2      315.11      283.40     30.07 o 
   4   8   2      163.75      120.29     27.97 o 
   5   8   2      595.64      536.47     43.59 o 
   6   8   2        6.42       11.91     25.45 o 
   7   8   2       13.93        6.98     32.29 o 
   8   8   2      269.26      200.09     38.76 o 
   9   8   2        5.55       13.30     45.22 o 
  10   8   2       90.84      151.52     71.76 o 
  11   8   2       52.28       45.21     84.46 o 
 -13   9   2      299.65      240.54     95.62 o 
 -12   9   2      281.84      322.78     93.53 o 
 -11   9   2      136.50      183.86    129.59 o 
 -10   9   2      264.52      223.33     73.91 o 
  -9   9   2      665.94      564.59     92.28 o 
  -8   9   2      968.72      927.65     78.41 o 
  -7   9   2     3859.66     3854.90    122.20 o 
  -6   9   2        1.56        4.31     22.99 o 
  -5   9   2     5559.92     5192.83     90.12 o 
  -4   9   2      152.54      160.85     21.31 o 
  -3   9   2     8250.74     8539.25    163.02 o 
  -2   9   2      121.07       77.19     30.47 o 
  -1   9   2     3650.46     3630.45     83.45 o 
   0   9   2      219.21      185.11     29.35 o 
   1   9   2     8714.15     8776.79    161.87 o 
   2   9   2      744.55      580.97     35.31 o 
   3   9   2     1232.55     1230.40     50.24 o 
   4   9   2     1275.20     1254.59     67.27 o 
   5   9   2     1997.50     2026.39     79.50 o 
   6   9   2      111.98      118.84     36.54 o 
   7   9   2      995.82      884.22     63.64 o 
   8   9   2       62.14       96.41     33.91 o 
   9   9   2      269.66      265.31     54.08 o 
  10   9   2      607.87      840.42    112.43 o 
  11   9   2      279.01      337.62     80.75 o 
 -13  10   2        6.11        0.00     80.59 o 
 -12  10   2      248.51      240.90     94.70 o 
 -11  10   2       93.50       73.30     69.71 o 
 -10  10   2      163.04      125.53     61.71 o 
  -9  10   2       20.58        4.45     53.81 o 
  -8  10   2     3260.42     3404.76    134.55 o 
  -7  10   2       21.30       17.36     44.01 o 
  -6  10   2      894.90      870.03     58.04 o 
  -5  10   2      665.20      618.50     36.02 o 
  -4  10   2     1506.74     1387.79     75.55 o 
  -3  10   2      189.51      173.04     36.40 o 
  -2  10   2     7482.94     7768.94    281.13 o 
  -1  10   2       33.31       24.54     22.02 o 
   0  10   2     2569.56     2476.21     71.27 o 
   1  10   2       92.28       67.00     21.58 o 
   2  10   2     2257.34     2274.18     66.05 o 
   3  10   2     1014.21      995.29     49.43 o 
   4  10   2     2587.94     2557.25     83.18 o 
   5  10   2       95.11       91.47     29.80 o 
   6  10   2      134.18      101.79     32.21 o 
   7  10   2      122.25      128.39     38.40 o 
   8  10   2      383.98      365.40     48.05 o 
   9  10   2       39.00       53.40     41.92 o 
  10  10   2       20.77       11.51     56.93 o 
  11  10   2       94.89      109.08     57.26 o 
 -13  11   2        3.17       14.61     86.43 o 
 -12  11   2        6.14       26.36     65.76 o 
 -11  11   2       97.58       71.12     68.67 o 
 -10  11   2      468.43      495.83     90.50 o 
  -9  11   2        6.70        0.00     65.44 o 
  -8  11   2      182.72      197.57     54.53 o 
  -7  11   2        0.85        1.02     36.01 o 
  -6  11   2      664.99      618.38     53.55 o 
  -5  11   2     1970.02     1857.11     97.71 o 
  -4  11   2       80.26       69.99     38.85 o 
  -3  11   2      350.52      356.24     46.59 o 
  -2  11   2       73.39       59.17     29.38 o 
  -1  11   2      954.46      983.38     57.93 o 
   0  11   2      191.97      204.60     32.81 o 
   1  11   2     1313.29     1249.19     46.31 o 
   2  11   2      693.19      730.52     42.70 o 
   3  11   2      677.09      638.25     44.23 o 
   4  11   2      529.00      564.45     44.41 o 
   5  11   2      260.24      271.09     38.31 o 
   6  11   2       19.85       17.75     31.72 o 
   7  11   2        2.00       16.92     30.79 o 
   8  11   2      232.50      185.70     40.70 o 
   9  11   2      206.19      183.42     56.34 o 
  10  11   2      148.77      159.32     97.08 o 
  11  11   2       62.80      174.16    156.33 o 
 -13  12   2      107.36      161.50     87.72 o 
 -12  12   2      140.23      207.94     85.34 o 
 -11  12   2      191.11      223.08    110.16 o 
 -10  12   2      395.37      401.79     91.14 o 
  -9  12   2      911.44      908.34    111.03 o 
  -8  12   2     1177.41     1279.26     91.95 o 
  -7  12   2        1.74        8.40     38.60 o 
  -6  12   2     1893.53     1723.59     78.99 o 
  -5  12   2       99.46       15.80     38.96 o 
  -4  12   2     4052.23     4366.68    140.03 o 
  -3  12   2     3163.04     2752.58    109.53 o 
  -2  12   2     5065.86     4566.87    134.37 o 
  -1  12   2        6.33       28.76     23.47 o 
   0  12   2     6033.91     6951.31    281.47 o 
   1  12   2       29.90        7.84     21.70 o 
   2  12   2     5449.47     5684.24    107.48 o 
   3  12   2      734.77      661.69     45.74 o 
   4  12   2     1472.45     1430.33     66.18 o 
   5  12   2      344.91      313.22     39.45 o 
   6  12   2     1223.29     1204.20     66.43 o 
   7  12   2      246.49      285.91     46.39 o 
   8  12   2      203.27      200.58     46.96 o 
   9  12   2      512.11      610.18     86.56 o 
  10  12   2      153.43      181.48    120.68 o 
  11  12   2       61.66       58.97    113.37 o 
 -12  13   2      320.11      339.78     93.19 o 
 -11  13   2       36.07       14.71     66.16 o 
 -10  13   2      134.94      167.86     76.72 o 
  -9  13   2      960.32      948.63    138.51 o 
  -8  13   2      153.50      147.03     48.94 o 
  -7  13   2      906.37      869.46     81.07 o 
  -6  13   2      293.67      230.58     44.70 o 
  -5  13   2      952.40      851.39     69.04 o 
  -4  13   2      472.91      480.87     60.36 o 
  -3  13   2     4562.65     4588.86    141.40 o 
  -2  13   2       17.45       47.29     29.97 o 
  -1  13   2     3059.50     2859.09    121.80 o 
   0  13   2     1130.21     1238.59     59.70 o 
   1  13   2     2803.18     2720.38     96.64 o 
   2  13   2      132.16      140.85     29.86 o 
   3  13   2      544.76      543.09     40.70 o 
   4  13   2        2.95       18.23     27.17 o 
   5  13   2      198.89      192.91     50.15 o 
   6  13   2     1129.12     1122.28    106.30 o 
   7  13   2      269.24      283.45     54.13 o 
   8  13   2      195.10      237.56     54.15 o 
   9  13   2       16.21       57.78     73.65 o 
  10  13   2        8.22        0.00     91.88 o 
 -12  14   2       12.76       36.94     63.53 o 
 -11  14   2      141.55      127.18     85.02 o 
 -10  14   2       52.93        8.44     74.04 o 
  -9  14   2        4.44        0.19     54.79 o 
  -8  14   2       17.14       12.46     48.85 o 
  -7  14   2        7.45       35.04     39.29 o 
  -6  14   2       29.69       17.65     32.49 o 
  -5  14   2      758.30      762.85     70.72 o 
  -4  14   2      501.35      562.68     72.42 o 
  -3  14   2       93.97       65.60     37.45 o 
  -2  14   2      100.29      115.65     36.50 o 
  -1  14   2       67.91       44.62     36.84 o 
   0  14   2      153.95      166.04     43.36 o 
   1  14   2     1099.16      987.27     62.80 o 
   2  14   2     1076.88     1143.70     66.41 o 
   3  14   2        3.95       17.44     30.79 o 
   4  14   2       83.94       78.70     41.53 o 
   5  14   2       34.31       22.24     36.89 o 
   6  14   2        0.49       22.36     42.46 o 
   7  14   2      376.08      305.40     66.06 o 
   8  14   2       21.10        1.15     49.25 o 
   9  14   2       37.27        6.09     72.70 o 
  10  14   2       80.23      156.33    113.83 o 
 -12  15   2      109.53       87.23     97.82 o 
 -11  15   2      288.82      281.26     90.77 o 
 -10  15   2       70.92       93.44     72.20 o 
  -9  15   2      825.96      841.42    114.41 o 
  -8  15   2      425.91      395.97     63.93 o 
  -7  15   2     1617.22     1604.53    105.56 o 
  -6  15   2      286.31      259.62     49.03 o 
  -5  15   2     3824.95     3931.39    165.63 o 
  -4  15   2      363.71      344.66     58.78 o 
  -3  15   2     3664.98     3708.81    139.62 o 
  -2  15   2       28.84       38.75     34.25 o 
  -1  15   2     2137.68     2103.01    103.72 o 
   0  15   2       67.09       61.57     37.75 o 
   1  15   2     2526.52     2668.08    195.09 o 
   2  15   2      539.26      550.86     53.50 o 
   3  15   2     1775.64     1804.43     87.48 o 
   4  15   2      350.58      316.08     50.92 o 
   5  15   2      330.67      413.55     52.99 o 
   6  15   2      104.70       78.48     48.72 o 
   7  15   2      109.30      156.23     59.91 o 
   8  15   2      114.36      214.85    133.94 o 
   9  15   2      203.37      276.84     90.74 o 
  10  15   2      150.18      203.88    143.08 o 
 -11  16   2       79.20      100.64     72.25 o 
 -10  16   2      381.45      485.22    116.79 o 
  -9  16   2       94.91       70.80     78.95 o 
  -8  16   2       54.56       90.33     46.11 o 
  -7  16   2      132.29      124.39     53.43 o 
  -6  16   2     1276.40     1176.84     77.59 o 
  -5  16   2      369.55      363.72     60.77 o 
  -4  16   2     1303.94     1307.83     90.14 o 
  -3  16   2        0.14       36.42     39.74 o 
  -2  16   2      905.67      937.50     78.98 o 
  -1  16   2      149.24       73.63     40.52 o 
   0  16   2     2636.07     2750.44    225.71 o 
   1  16   2       20.31        2.69     44.24 o 
   2  16   2      744.35      668.31     70.09 o 
   3  16   2      717.00      795.57     62.73 o 
   4  16   2      550.08      550.41     72.81 o 
   5  16   2      216.16      224.17     56.82 o 
   6  16   2      478.55      626.28     80.47 o 
   7  16   2      262.77      324.01     68.63 o 
   8  16   2      240.49      309.94     93.08 o 
   9  16   2      104.59      187.57     75.80 o 
 -11  17   2        1.50       21.90     82.59 o 
 -10  17   2       13.75       12.73     76.02 o 
  -9  17   2      153.53      138.84     63.70 o 
  -8  17   2      137.24      140.68     66.13 o 
  -7  17   2      275.85      282.91     58.59 o 
  -6  17   2       78.20       50.97     40.51 o 
  -5  17   2       81.97       38.02     42.21 o 
  -4  17   2      314.14      200.42     54.20 o 
  -3  17   2      640.55      592.00     74.20 o 
  -2  17   2       72.81      109.05     51.07 o 
  -1  17   2      176.78      153.15     49.46 o 
   0  17   2       49.16       52.09     41.38 o 
   1  17   2       65.95       26.74     52.58 o 
   2  17   2      180.60      242.84     51.20 o 
   3  17   2       20.34       23.12     62.32 o 
   4  17   2       75.12       65.63     46.79 o 
   5  17   2       78.24       60.61     50.57 o 
   6  17   2        1.91        0.00     44.55 o 
   7  17   2        0.80       71.39     55.50 o 
   8  17   2       36.24       54.38     66.53 o 
   9  17   2        4.98       15.00     81.86 o 
 -10  18   2      436.11      470.58    104.40 o 
  -9  18   2       91.09      142.94     81.54 o 
  -8  18   2     1088.43     1146.69    104.75 o 
  -7  18   2      620.54      559.28     76.92 o 
  -6  18   2        8.96       20.83     32.29 o 
  -5  18   2       36.24       29.47     46.62 o 
  -4  18   2      222.08      229.91     56.41 o 
  -3  18   2      107.81       64.02     41.48 o 
  -2  18   2     1100.12     1064.24    135.53 o 
  -1  18   2       95.76       68.17     43.94 o 
   0  18   2      530.86      561.74     64.36 o 
   1  18   2      438.46      449.64     89.33 o 
   2  18   2      385.48      337.30     84.73 o 
   3  18   2        1.02       20.57     61.42 o 
   4  18   2      609.24      711.52    194.05 o 
   5  18   2      142.31      144.69     83.11 o 
   6  18   2     1020.24     1037.46    102.60 o 
   7  18   2      337.09      411.55     77.95 o 
   8  18   2       97.68      200.83    111.54 o 
   9  18   2      279.55      404.36    109.40 o 
 -10  19   2      334.19      405.83    107.36 o 
  -9  19   2      436.90      477.99     96.64 o 
  -8  19   2        1.61       29.76     55.90 o 
  -7  19   2      223.39      273.51     67.69 o 
  -6  19   2        1.84       41.56     38.22 o 
  -5  19   2       33.26        0.76     40.68 o 
  -4  19   2      285.27      211.02     52.83 o 
  -3  19   2      162.92      177.16     75.58 o 
  -2  19   2       32.05       29.60     42.58 o 
  -1  19   2     1019.55      994.44     84.12 o 
   0  19   2       53.84      109.60     62.92 o 
   1  19   2        5.25       20.87     64.35 o 
   2  19   2       72.58       95.66     62.35 o 
   3  19   2       11.29        6.91     51.89 o 
   4  19   2        0.76        0.00     62.97 o 
   5  19   2      985.15     1053.58    171.43 o 
   6  19   2       57.76       36.42     74.80 o 
   7  19   2      399.24      513.67     80.13 o 
   8  19   2      237.78      311.83     94.90 o 
  -9  20   2       34.20       52.20     66.71 o 
  -8  20   2       21.89       64.58     46.92 o 
  -7  20   2      548.16      579.31    115.58 o 
  -6  20   2       57.13       48.26     43.62 o 
  -5  20   2      126.68      159.64     52.26 o 
  -4  20   2      188.59      156.00     55.50 o 
  -3  20   2        0.10       16.27     40.59 o 
  -2  20   2      107.54       78.53     80.42 o 
  -1  20   2      755.18      714.61    113.35 o 
   0  20   2       22.89       20.51     56.08 o 
   1  20   2       35.93       22.41     53.88 o 
   2  20   2      638.82      693.77    102.17 o 
   3  20   2        2.67       29.74     63.26 o 
   4  20   2       53.43       14.17     60.74 o 
   5  20   2       80.63       44.88     60.41 o 
   6  20   2        0.60       17.48     74.73 o 
   7  20   2       14.49        0.00     72.37 o 
   8  20   2       33.68       56.22     90.51 o 
  -9  21   2      180.28      241.26     90.94 o 
  -8  21   2      125.54      161.42     58.29 o 
  -7  21   2      170.79      181.87     58.77 o 
  -6  21   2      209.10      168.43     50.23 o 
  -5  21   2      663.11      736.36    126.83 o 
  -4  21   2       22.70       32.56     47.73 o 
  -3  21   2      856.40      795.49    116.43 o 
  -2  21   2        4.51       58.53     60.26 o 
  -1  21   2      829.15      900.57    120.35 o 
   0  21   2       50.10       28.38     66.56 o 
   1  21   2      728.10      678.95    141.25 o 
   2  21   2       46.23       45.35     64.32 o 
   3  21   2      565.81      633.40    118.29 o 
   4  21   2      309.14      344.12     98.51 o 
   5  21   2      217.23      279.67     90.58 o 
   6  21   2       37.83       54.43     62.25 o 
   7  21   2      151.73      169.84     90.61 o 
  -8  22   2      429.38      533.21     81.09 o 
  -7  22   2       14.69       13.86     57.03 o 
  -6  22   2      758.05      789.27     89.36 o 
  -5  22   2       15.41        6.15     63.48 o 
  -4  22   2     1125.15     1244.59    194.05 o 
  -3  22   2        8.43       60.15     79.20 o 
  -2  22   2     1521.11     1666.68    151.57 o 
  -1  22   2       28.18       34.60     63.09 o 
   0  22   2      614.24      662.53    112.91 o 
   1  22   2      143.67      205.77     86.41 o 
   2  22   2      971.17      975.22    126.54 o 
   3  22   2       84.24      117.44     90.83 o 
   4  22   2      334.41      314.81    103.42 o 
   5  22   2      106.67       99.48     88.24 o 
   6  22   2      184.33      144.53     72.96 o 
  -7  23   2        0.17       20.02     59.91 o 
  -6  23   2        1.37       28.12     63.39 o 
  -5  23   2       55.12       53.31     61.90 o 
  -4  23   2        0.57       26.35     71.46 o 
  -3  23   2       12.34       16.71     67.69 o 
  -2  23   2        5.46       72.41     81.36 o 
  -1  23   2       34.80       21.68     85.16 o 
   0  23   2       39.41       40.38     67.40 o 
   1  23   2        0.53       47.18     72.70 o 
   2  23   2       69.98       52.79     67.49 o 
   3  23   2       68.72       69.49     80.91 o 
   4  23   2       14.64       30.34     84.18 o 
   5  23   2       10.08       21.57     78.23 o 
  -7  24   2        0.76        1.75     65.28 o 
  -6  24   2      167.16      160.25     68.92 o 
  -5  24   2        2.82        6.53     69.88 o 
  -4  24   2      808.80      977.79    133.76 o 
  -3  24   2      102.27      143.51     94.13 o 
  -2  24   2     1308.63     1396.54    178.05 o 
  -1  24   2       32.74       73.60     80.75 o 
   0  24   2      745.12      727.07    126.51 o 
   1  24   2       77.17       72.40     70.20 o 
   2  24   2      339.39      389.34     97.77 o 
   3  24   2       23.64      103.12    109.94 o 
   4  24   2      205.81      104.19    102.39 o 
   5  24   2       76.62       56.83     79.72 o 
  -5  25   2      428.30      501.08    119.21 o 
  -4  25   2       47.57       44.06     78.30 o 
  -3  25   2      465.87      632.29    120.73 o 
  -2  25   2       16.03       30.54     80.70 o 
  -1  25   2      796.02      736.39    162.28 o 
   0  25   2        1.52        3.83     74.13 o 
   1  25   2      248.39      250.28     99.72 o 
   2  25   2        2.53       66.04     85.39 o 
   3  25   2      319.83      316.44    105.74 o 
  -4  26   2       16.85       16.96     66.76 o 
  -3  26   2        8.95       61.32     75.13 o 
  -2  26   2       37.75       13.67     79.60 o 
  -1  26   2       41.57       31.20     82.20 o 
   0  26   2       20.49       14.39     78.95 o 
   1  26   2        6.56        9.57     77.74 o 
   2  26   2       62.91        4.98     94.37 o 
 -14   1   3      115.87       83.68     49.24 o 
 -13   1   3       12.17       38.12     44.11 o 
 -12   1   3     1003.97      959.04     91.51 o 
 -11   1   3       37.93       22.45     36.89 o 
 -10   1   3       47.48       56.96     40.52 o 
  -9   1   3       33.74       12.65     35.69 o 
  -8   1   3     1288.43     1161.63     70.05 o 
  -7   1   3      170.11      158.75     36.00 o 
  -6   1   3     8496.58     8685.17     94.99 o 
  -5   1   3      290.46      230.58     25.84 o 
  -4   1   3     3211.07     3255.58    111.44 o 
  -3   1   3       74.28       69.12     22.42 o 
  -2   1   3     4635.14     4963.30    140.28 o 
  -1   1   3        4.37        0.46     26.34 o 
   0   1   3     3956.02     3736.00    125.11 o 
   1   1   3     1537.82     1574.08    119.77 o 
   2   1   3     2005.04     1814.48    100.04 o 
   3   1   3      298.95      263.15     50.97 o 
   4   1   3     1533.40     1320.57    100.69 o 
   5   1   3      133.84       62.17     50.05 o 
   6   1   3        5.55        3.96     48.51 o 
   7   1   3      277.69      350.73     90.22 o 
   8   1   3       61.00       30.47     68.41 o 
   9   1   3       95.76      131.52     81.62 o 
  10   1   3      242.87      237.02     96.06 o 
  11   1   3       16.61       29.46     73.18 o 
 -14   2   3      186.13      211.45     60.70 o 
 -13   2   3      429.34      428.99     69.69 o 
 -12   2   3      535.54      567.25     75.43 o 
 -11   2   3      169.47      199.21     48.46 o 
 -10   2   3      633.44      688.56     66.90 o 
  -9   2   3     1073.11     1131.57     74.97 o 
  -8   2   3      733.62      745.80     56.58 o 
  -7   2   3     3221.93     3292.20    108.33 o 
  -6   2   3      600.06      565.03     37.91 o 
  -5   2   3     7466.86     7274.21    114.32 o 
  -4   2   3       40.45       35.74     23.45 o 
  -3   2   3     5216.71     5297.01    227.63 o 
  -2   2   3      704.66      676.46     53.94 o 
  -1   2   3     3020.56     2732.89    383.52 o 
   0   2   3      321.10      250.95     38.97 o 
   1   2   3     8804.86     8683.25    357.93 o 
   2   2   3       66.59       55.53     31.50 o 
   3   2   3     4345.50     4277.93    152.24 o 
   4   2   3      913.81      810.20    110.62 o 
   5   2   3      702.75      713.58     85.90 o 
   6   2   3     1424.17     1605.73    131.06 o 
   7   2   3      320.31      544.25    366.38 o 
   8   2   3      137.52      167.02     69.49 o 
   9   2   3      262.23      379.68     90.98 o 
  10   2   3      187.50      229.32     92.27 o 
  11   2   3       31.96       41.37     76.08 o 
 -14   3   3       14.42        1.10     42.50 o 
 -13   3   3        0.29       44.27     53.35 o 
 -12   3   3      446.10      312.28     54.97 o 
 -11   3   3       47.87       37.14     42.65 o 
 -10   3   3      150.84      104.58     40.45 o 
  -9   3   3      877.44      777.65     66.65 o 
  -8   3   3        1.45        5.62     31.84 o 
  -7   3   3       29.38       49.92     24.59 o 
  -6   3   3      566.02      512.59     36.76 o 
  -5   3   3     2443.70     2377.82     65.47 o 
  -4   3   3       39.51       36.78     22.55 o 
  -3   3   3       28.96        8.60     24.35 o 
  -2   3   3        5.25        3.22     16.79 o 
  -1   3   3     2772.16     2815.60    190.99 o 
   0   3   3     1345.03     1379.41     62.26 o 
   1   3   3       16.84       16.59     27.73 o 
   2   3   3       42.43        5.32     24.22 o 
   3   3   3     1038.98     1120.70     86.73 o 
   4   3   3       33.36       24.23     51.54 o 
   5   3   3       80.54       53.44     45.39 o 
   6   3   3        1.15       10.04     57.30 o 
   7   3   3      105.57      148.31     72.80 o 
   8   3   3       62.14       14.93     66.56 o 
   9   3   3       63.69       15.14     71.88 o 
  10   3   3        0.46        0.00     75.42 o 
  11   3   3       19.67        0.00     72.90 o 
 -14   4   3      229.97      286.51     81.33 o 
 -13   4   3      628.75      578.29     73.45 o 
 -12   4   3      784.11      816.16     80.33 o 
 -11   4   3      698.99      725.99     71.42 o 
 -10   4   3      252.77      273.86     49.04 o 
  -9   4   3     1209.04     1189.52     76.36 o 
  -8   4   3      482.21      429.33     52.30 o 
  -7   4   3     5547.36     5837.02    134.12 o 
  -6   4   3      545.92      594.89     38.94 o 
  -5   4   3     5710.14     6033.28    104.48 o 
  -4   4   3        3.45       12.21     17.53 o 
  -3   4   3     1138.81     1119.69     42.74 o 
  -2   4   3      203.81      194.69     25.57 o 
  -1   4   3      888.60      802.49     49.80 o 
   0   4   3       30.40        4.81     29.60 o 
   1   4   3    13131.08    12780.84    231.42 o 
   2   4   3      111.09       58.47     30.79 o 
   3   4   3     4014.62     3857.07    184.75 o 
   4   4   3      357.29      356.31     51.01 o 
   5   4   3      570.80      552.53     78.10 o 
   6   4   3      486.15      447.01     82.13 o 
   7   4   3     1509.69     1536.26    137.30 o 
   8   4   3      329.35      387.42     91.78 o 
   9   4   3      162.22      230.67     82.59 o 
  10   4   3      463.98      434.68    106.46 o 
  11   4   3       99.21       72.25    102.42 o 
 -14   5   3      209.91      203.75     72.82 o 
 -13   5   3      364.10      414.45     84.33 o 
 -12   5   3      805.50      819.31     79.42 o 
 -11   5   3     1330.90     1391.53     93.60 o 
 -10   5   3       38.09       49.18     39.26 o 
  -9   5   3      522.84      528.84     55.71 o 
  -8   5   3     1366.37     1305.70     74.58 o 
  -7   5   3      269.04      265.89     33.13 o 
  -6   5   3     3414.27     3602.00     85.24 o 
  -5   5   3     1006.78      951.62     37.60 o 
  -4   5   3     5330.80     5048.42     97.27 o 
  -3   5   3     2013.35     1951.73     52.27 o 
  -2   5   3      553.17      486.82     29.21 o 
  -1   5   3      181.39      201.82     33.22 o 
   0   5   3     5001.83     4805.41    121.90 o 
   1   5   3      844.64      816.81     58.67 o 
   2   5   3     5475.76     5435.47    215.56 o 
   3   5   3     2273.66     2135.65     97.68 o 
   4   5   3       70.87       27.00     36.85 o 
   5   5   3     2604.38     2653.15    121.42 o 
   6   5   3      553.05      579.32     92.86 o 
   7   5   3      547.45      592.09    103.22 o 
   8   5   3     1333.46     1294.04    159.53 o 
   9   5   3      184.37      150.91     75.20 o 
  10   5   3       28.51       68.17     89.67 o 
  11   5   3      343.85      399.93    108.82 o 
 -14   6   3       27.78       28.01     64.50 o 
 -13   6   3        2.02       13.53     50.48 o 
 -12   6   3       24.60       34.85     66.21 o 
 -11   6   3        9.00       26.19     39.22 o 
 -10   6   3        1.83        5.73     37.96 o 
  -9   6   3       40.18       24.26     35.50 o 
  -8   6   3        0.30       17.78     30.89 o 
  -7   6   3       45.04       19.98     27.16 o 
  -6   6   3        3.67        5.73     17.40 o 
  -5   6   3       18.60       20.98     17.08 o 
  -4   6   3      407.95      469.81     30.62 o 
  -3   6   3      855.67      838.31     37.91 o 
  -2   6   3      471.75      503.14     28.75 o 
  -1   6   3      112.88      112.76     31.39 o 
   0   6   3     2089.91     2050.05    133.36 o 
   1   6   3      294.97      333.90     41.81 o 
   2   6   3      385.07      387.81     48.67 o 
   3   6   3      287.13      345.14     54.98 o 
   4   6   3       27.41       15.52     35.41 o 
   5   6   3        0.58       25.22     35.53 o 
   6   6   3      119.86      142.55     48.46 o 
   7   6   3      325.74      299.33     83.91 o 
   8   6   3       30.29        0.46     95.08 o 
   9   6   3        0.04       30.03     69.86 o 
  10   6   3        2.96        0.00     62.06 o 
  11   6   3        2.81       67.50     85.02 o 
 -13   7   3        2.73       19.08     52.04 o 
 -12   7   3       58.49       73.39     54.99 o 
 -11   7   3      313.31      322.22     68.57 o 
 -10   7   3      298.58      419.37    114.37 o 
  -9   7   3        4.66       25.78     34.13 o 
  -8   7   3     2187.68     2234.41     94.92 o 
  -7   7   3      865.59      809.13     48.79 o 
  -6   7   3      471.61      373.63     29.99 o 
  -5   7   3      254.19      243.67     26.03 o 
  -4   7   3     2143.61     2104.81     59.41 o 
  -3   7   3      405.58      396.40     28.71 o 
  -2   7   3     2754.69     2616.91     76.70 o 
  -1   7   3      106.41       90.37     25.40 o 
   0   7   3      246.29      244.96     34.07 o 
   1   7   3     1693.07     1662.29    104.79 o 
   2   7   3     5402.06     4965.99    146.80 o 
   3   7   3      509.80      455.99     53.85 o 
   4   7   3       17.08        7.36     36.43 o 
   5   7   3      657.18      620.56     72.16 o 
   6   7   3      120.55      125.92     51.07 o 
   7   7   3      118.27       96.88     45.71 o 
   8   7   3      158.85      148.35     79.52 o 
   9   7   3       63.24       62.34     83.67 o 
  10   7   3       16.42       75.42     92.29 o 
  11   7   3      306.54      397.42    107.16 o 
 -13   8   3      409.63      453.89    115.70 o 
 -12   8   3      176.65      161.94     99.65 o 
 -11   8   3      452.55      439.26     75.15 o 
 -10   8   3        7.49       52.98     45.02 o 
  -9   8   3     1969.48     2035.31    138.42 o 
  -8   8   3      222.30      168.06     55.25 o 
  -7   8   3     1952.74     1967.05     70.90 o 
  -6   8   3      179.41      141.74     26.12 o 
  -5   8   3     2756.96     2733.86    109.14 o 
  -4   8   3       72.23       82.48     34.37 o 
  -3   8   3     3117.62     3189.69    159.28 o 
  -2   8   3       66.57       50.06     21.92 o 
  -1   8   3      620.17      536.49     39.35 o 
   0   8   3       23.54       25.23     22.14 o 
   1   8   3     5660.74     5794.02    127.44 o 
   2   8   3      860.97      836.58     61.32 o 
   3   8   3     1261.10     1348.78     85.57 o 
   4   8   3      235.41      228.30     50.45 o 
   5   8   3     1042.42     1067.16    110.93 o 
   6   8   3      331.29      329.04     57.37 o 
   7   8   3     1351.50     1436.62    133.09 o 
   8   8   3        2.77        8.97     40.78 o 
   9   8   3       45.77       63.12     64.73 o 
  10   8   3      232.10      259.45     85.48 o 
 -13   9   3        0.52        1.16     84.98 o 
 -12   9   3      431.58      349.19     89.75 o 
 -11   9   3        0.46        3.45     63.73 o 
 -10   9   3       12.49       28.35     55.22 o 
  -9   9   3      524.60      451.89    103.09 o 
  -8   9   3      785.09      910.25    102.17 o 
  -7   9   3      159.21      147.96     44.75 o 
  -6   9   3      911.07      792.42    128.11 o 
  -5   9   3       47.73       24.04     23.74 o 
  -4   9   3       97.56       45.73     25.11 o 
  -3   9   3       32.31       42.13     20.07 o 
  -2   9   3     1869.73     1822.25     62.87 o 
  -1   9   3      662.57      679.48     43.60 o 
   0   9   3      158.51      116.58     29.08 o 
   1   9   3      102.19      100.55     31.78 o 
   2   9   3        0.44        3.22     24.79 o 
   3   9   3     3019.15     2933.98    123.19 o 
   4   9   3      692.23      734.47     61.65 o 
   5   9   3      361.84      327.34     47.84 o 
   6   9   3       83.52       43.65     40.70 o 
   7   9   3       53.98       40.44     38.51 o 
   8   9   3       73.51       98.42     48.72 o 
   9   9   3       57.22       43.81     51.37 o 
  10   9   3        6.49       15.75     87.48 o 
 -13  10   3       78.93       67.98     72.55 o 
 -12  10   3      199.31      199.74     95.04 o 
 -11  10   3       80.28      115.66     76.91 o 
 -10  10   3      545.09      536.23     95.45 o 
  -9  10   3      393.16      315.53     86.22 o 
  -8  10   3     1298.18     1190.37    123.77 o 
  -7  10   3      924.82     1015.32     78.76 o 
  -6  10   3      317.06      263.68     37.59 o 
  -5  10   3      565.00      511.37     56.96 o 
  -4  10   3        1.89        0.00     34.32 o 
  -3  10   3     2094.17     2128.99     65.78 o 
  -2  10   3       64.22       83.48     28.37 o 
  -1  10   3      891.43      820.23     47.95 o 
   0  10   3        7.34        8.47     23.92 o 
   1  10   3     2890.37     2630.22     90.31 o 
   2  10   3      473.23      457.23     50.04 o 
   3  10   3     1172.50     1289.56     77.54 o 
   4  10   3      834.19      893.65     68.75 o 
   5  10   3      649.74      682.83     61.73 o 
   6  10   3      889.10      860.50     69.85 o 
   7  10   3      363.44      398.40     62.82 o 
   8  10   3       46.36      107.80     42.09 o 
   9  10   3      124.02       73.62     50.14 o 
  10  10   3      251.75      236.01     88.25 o 
 -13  11   3      151.83      175.00     83.95 o 
 -12  11   3      332.91      328.65    106.59 o 
 -11  11   3      412.71      447.78     99.12 o 
 -10  11   3      429.19      461.45     93.44 o 
  -9  11   3       67.49      130.13     65.18 o 
  -8  11   3      927.54     1112.19    117.40 o 
  -7  11   3     1757.06     1498.59     99.48 o 
  -6  11   3     3584.99     3527.24    111.65 o 
  -5  11   3      242.86      243.37     48.68 o 
  -4  11   3     2237.15     2181.27     98.61 o 
  -3  11   3      309.87      277.78     46.30 o 
  -2  11   3     9698.49     9870.71    173.86 o 
  -1  11   3      881.20      811.50     52.11 o 
   0  11   3     1683.80     1839.62     77.92 o 
   1  11   3      666.18      676.77     54.06 o 
   2  11   3     2071.80     1956.95     82.89 o 
   3  11   3      134.84       87.33     36.56 o 
   4  11   3     1370.82     1524.13     81.87 o 
   5  11   3      677.51      674.76     67.62 o 
   6  11   3      506.48      500.60     62.56 o 
   7  11   3      764.30      927.00     77.74 o 
   8  11   3       54.92       30.18     42.53 o 
   9  11   3      122.02      166.32     70.56 o 
  10  11   3       29.00        0.00     75.61 o 
 -12  12   3      227.38      185.96     97.76 o 
 -11  12   3        7.60       42.07     76.36 o 
 -10  12   3       40.18        3.66     63.63 o 
  -9  12   3       99.05       72.73     57.17 o 
  -8  12   3        8.95       13.55     36.69 o 
  -7  12   3        9.59       28.42     40.73 o 
  -6  12   3        1.36       17.35     37.38 o 
  -5  12   3      362.80      400.82     57.11 o 
  -4  12   3      941.01     1046.42     77.38 o 
  -3  12   3     1593.58     1604.84    157.28 o 
  -2  12   3      287.01      281.59     49.03 o 
  -1  12   3      255.85      261.35     36.94 o 
   0  12   3      999.88      982.88     61.32 o 
   1  12   3      106.83       90.10     31.93 o 
   2  12   3       15.03       11.25     28.09 o 
   3  12   3        2.76       11.44     30.80 o 
   4  12   3       17.03       15.44     32.34 o 
   5  12   3      273.62      228.04     45.50 o 
   6  12   3      506.84      488.96     56.61 o 
   7  12   3        5.00       67.06     44.64 o 
   8  12   3      189.75      209.02     50.95 o 
   9  12   3        4.74        6.20     59.03 o 
  10  12   3        1.27       12.61     87.71 o 
 -12  13   3      261.21      209.67    101.45 o 
 -11  13   3      152.90       73.10     84.80 o 
 -10  13   3      139.27      138.71     81.82 o 
  -9  13   3       72.23       58.67     55.00 o 
  -8  13   3       85.60      140.49     53.53 o 
  -7  13   3      309.30      250.42     56.53 o 
  -6  13   3     2129.60     1890.27     90.26 o 
  -5  13   3      152.89      146.51     51.19 o 
  -4  13   3     2700.36     2691.97    118.86 o 
  -3  13   3       70.12       69.47     40.54 o 
  -2  13   3      761.37      768.89     87.81 o 
  -1  13   3       20.98       12.15     30.22 o 
   0  13   3     1642.83     1632.28     73.23 o 
   1  13   3       23.48       28.96     37.46 o 
   2  13   3      299.88      261.00     45.59 o 
   3  13   3      275.73      288.44     49.77 o 
   4  13   3       69.30       91.52     38.90 o 
   5  13   3      417.27      412.96     57.03 o 
   6  13   3      237.74      261.17     49.54 o 
   7  13   3       15.77       20.16     38.34 o 
   8  13   3        0.85       45.23     45.14 o 
   9  13   3       46.11       52.60     65.84 o 
 -12  14   3      253.44      410.26    114.43 o 
 -11  14   3      430.60      490.29    124.11 o 
 -10  14   3       34.09       32.92     68.19 o 
  -9  14   3      286.68      191.58     69.49 o 
  -8  14   3       30.46       40.59     51.79 o 
  -7  14   3     1618.39     1696.60    106.95 o 
  -6  14   3      915.03      922.89     82.43 o 
  -5  14   3     2488.67     2605.42    132.59 o 
  -4  14   3       40.76       32.03     40.11 o 
  -3  14   3     2144.04     2262.79    111.81 o 
  -2  14   3      356.20      299.14     57.60 o 
  -1  14   3     2108.03     2162.48    146.92 o 
   0  14   3      167.44      203.23     47.33 o 
   1  14   3     1955.19     1932.54    131.06 o 
   2  14   3      187.43      127.45     39.63 o 
   3  14   3     1103.65     1217.60     76.70 o 
   4  14   3      129.46      173.96     42.76 o 
   5  14   3      461.27      450.99     59.52 o 
   6  14   3      533.89      617.23     66.86 o 
   7  14   3       95.91      105.80     48.66 o 
   8  14   3      353.80      423.43     80.02 o 
   9  14   3       28.98      111.45     73.27 o 
 -12  15   3        5.11       59.31     72.22 o 
 -11  15   3      480.16      416.92     98.73 o 
 -10  15   3        1.45        8.51     53.79 o 
  -9  15   3       29.04       75.00     67.98 o 
  -8  15   3      184.78      149.85     57.56 o 
  -7  15   3        1.26        0.00     44.38 o 
  -6  15   3      469.26      503.48     66.59 o 
  -5  15   3      476.33      428.70     59.30 o 
  -4  15   3       33.20       10.28     42.65 o 
  -3  15   3       71.84       67.56     43.49 o 
  -2  15   3        3.39        0.46     36.82 o 
  -1  15   3      260.54      306.86     59.30 o 
   0  15   3      126.41      134.85     51.91 o 
   1  15   3       32.58       62.35     45.16 o 
   2  15   3      213.25      161.69     47.64 o 
   3  15   3      587.60      497.42     58.55 o 
   4  15   3        2.53       16.71     37.56 o 
   5  15   3        0.44       19.41     38.62 o 
   6  15   3        2.82        0.23     37.96 o 
   7  15   3      150.36      150.09     56.38 o 
   8  15   3      121.77      129.07     61.97 o 
   9  15   3        6.48       43.71     84.57 o 
 -11  16   3      409.96      475.85    139.65 o 
 -10  16   3       22.25       46.05     65.34 o 
  -9  16   3      568.74      783.42    116.34 o 
  -8  16   3       11.72       41.93     47.49 o 
  -7  16   3      966.20     1038.47     93.56 o 
  -6  16   3      441.28      392.33     61.24 o 
  -5  16   3     1303.08     1298.14     92.87 o 
  -4  16   3      165.36      161.74     52.61 o 
  -3  16   3     3610.97     3813.88    151.98 o 
  -2  16   3       34.17       21.25     47.16 o 
  -1  16   3     1698.81     1775.76    108.07 o 
   0  16   3      163.15      123.68     46.65 o 
   1  16   3       38.03       40.28     34.35 o 
   2  16   3       18.79       28.46     41.80 o 
   3  16   3     2145.08     2065.28    115.82 o 
   4  16   3       54.08       64.97     37.78 o 
   5  16   3      838.78      838.92     93.23 o 
   6  16   3       57.79      129.01     61.36 o 
   7  16   3       53.48       47.98     51.83 o 
   8  16   3      177.32      189.97     68.47 o 
 -11  17   3      174.49      204.31     82.66 o 
 -10  17   3      678.45      815.64    129.09 o 
  -9  17   3      195.78      222.62     81.46 o 
  -8  17   3     1025.54      986.62     96.90 o 
  -7  17   3        0.91       32.41     57.04 o 
  -6  17   3      387.05      363.51     65.15 o 
  -5  17   3      555.88      469.97     68.56 o 
  -4  17   3     2730.26     2721.91    133.72 o 
  -3  17   3        0.59       32.61     49.89 o 
  -2  17   3     2109.61     2254.58    122.29 o 
  -1  17   3       78.04       78.50     47.38 o 
   0  17   3     1441.86     1520.27    109.44 o 
   1  17   3       31.93       23.64     38.76 o 
   2  17   3      631.54      634.21     72.54 o 
   3  17   3       27.46       43.20     45.14 o 
   4  17   3     1375.68     1305.62    129.76 o 
   5  17   3       23.95       70.48     67.00 o 
   6  17   3      419.21      429.35     78.33 o 
   7  17   3      203.33      332.10     70.84 o 
   8  17   3       26.82       31.01     83.89 o 
 -10  18   3       33.17        8.46     58.18 o 
  -9  18   3      211.26      231.58     78.49 o 
  -8  18   3        4.89       10.34     48.12 o 
  -7  18   3       86.20       83.87     59.75 o 
  -6  18   3      175.84      166.09     75.63 o 
  -5  18   3      175.68      159.39     50.54 o 
  -4  18   3       66.79       56.18     44.23 o 
  -3  18   3       50.19       80.62     47.87 o 
  -2  18   3       14.68       31.24     43.79 o 
  -1  18   3      487.13      425.54     65.88 o 
   0  18   3      137.80      142.29     45.42 o 
   1  18   3      140.29      155.05     53.93 o 
   2  18   3       11.21       22.49     42.63 o 
   3  18   3       47.24       32.20     65.67 o 
   4  18   3        1.44       33.33     75.35 o 
   5  18   3       23.34       32.51     64.17 o 
   6  18   3        5.34       47.63     77.59 o 
   7  18   3       47.40       96.93     60.45 o 
 -10  19   3        1.43       21.43     66.98 o 
  -9  19   3        1.66       13.48     78.22 o 
  -8  19   3       96.83       67.09     48.24 o 
  -7  19   3      219.63      281.85     64.24 o 
  -6  19   3      101.74       79.08     57.00 o 
  -5  19   3        1.50       25.69     52.51 o 
  -4  19   3      373.92      373.44     62.26 o 
  -3  19   3      205.68       95.32     68.04 o 
  -2  19   3       17.09       32.06     41.66 o 
  -1  19   3        0.23        2.58     42.56 o 
   0  19   3      143.26       77.29     48.02 o 
   1  19   3      372.10      255.57     91.19 o 
   2  19   3      242.07      262.23     81.22 o 
   3  19   3       18.54       20.35     62.32 o 
   4  19   3       66.76      144.35     82.28 o 
   5  19   3      242.64      203.11     93.65 o 
   6  19   3       39.24       38.83     67.33 o 
   7  19   3       18.26       17.70     57.66 o 
  -9  20   3      384.36      400.13    108.10 o 
  -8  20   3       14.03       74.45     57.17 o 
  -7  20   3      244.68      322.89     69.65 o 
  -6  20   3       52.69       59.14     63.33 o 
  -5  20   3      105.20      133.57     55.30 o 
  -4  20   3       32.35       27.12     44.82 o 
  -3  20   3      290.48      344.27     64.95 o 
  -2  20   3        0.35       42.10     49.89 o 
  -1  20   3      324.12      269.51     58.65 o 
   0  20   3      215.73      229.75     74.52 o 
   1  20   3      122.60      164.36     78.27 o 
   2  20   3      134.64       88.74     72.91 o 
   3  20   3      397.31      453.48    120.45 o 
   4  20   3      141.42      147.10     81.22 o 
   5  20   3      207.29      159.43     75.54 o 
   6  20   3       94.63       12.21     72.62 o 
  -9  21   3      200.39      187.00     78.49 o 
  -8  21   3      367.93      336.99     75.08 o 
  -7  21   3       35.10       17.56     46.14 o 
  -6  21   3       98.72      131.05     71.37 o 
  -5  21   3        5.37       12.95     48.99 o 
  -4  21   3       66.13       77.57     49.08 o 
  -3  21   3       38.78       19.98     42.80 o 
  -2  21   3       68.78       56.51     81.18 o 
  -1  21   3       24.25       65.73     66.26 o 
   0  21   3      452.17      407.50     98.60 o 
   1  21   3       42.12       54.65     65.06 o 
   2  21   3       52.52       77.70     73.69 o 
   3  21   3        3.20       29.52     61.62 o 
   4  21   3      158.96      131.57     80.69 o 
   5  21   3        2.36        4.31     85.43 o 
   6  21   3       50.65      157.60     89.17 o 
  -8  22   3       45.19       76.99     61.47 o 
  -7  22   3      134.36      110.65     65.81 o 
  -6  22   3       83.55      124.16    117.71 o 
  -5  22   3      115.13       96.65     53.00 o 
  -4  22   3        0.63       30.98     47.43 o 
  -3  22   3      393.91      371.03     92.07 o 
  -2  22   3        2.56       32.94     82.48 o 
  -1  22   3      105.19      126.17     73.69 o 
   0  22   3       14.60       13.75     80.23 o 
   1  22   3      441.25      382.83    104.55 o 
   2  22   3      186.38      204.11     83.12 o 
   3  22   3      117.34       99.88     88.69 o 
   4  22   3       29.24       25.23     75.43 o 
   5  22   3       81.36      142.81     82.62 o 
  -7  23   3      286.78      249.80     70.06 o 
  -6  23   3      561.98      601.44    105.32 o 
  -5  23   3        0.96       14.26     69.65 o 
  -4  23   3     1130.48     1164.19    136.78 o 
  -3  23   3      157.33      134.95     71.83 o 
  -2  23   3     1221.17     1283.49    148.98 o 
  -1  23   3       14.65        4.51     69.22 o 
   0  23   3     1162.46     1225.33    152.53 o 
   1  23   3      242.15      145.18     97.85 o 
   2  23   3      754.63      711.50    119.06 o 
   3  23   3       52.03       64.12     76.75 o 
   4  23   3       84.69      144.75     85.12 o 
  -6  24   3       17.57        0.00     90.05 o 
  -5  24   3      173.38      155.66     94.94 o 
  -4  24   3       37.01       46.59     77.57 o 
  -3  24   3       76.32       59.98     76.60 o 
  -2  24   3        6.53       24.23     75.44 o 
  -1  24   3      323.50      324.43     99.51 o 
   0  24   3       12.52       39.14     89.20 o 
   1  24   3      243.16      224.23    103.34 o 
   2  24   3       20.43       38.23     71.15 o 
   3  24   3        2.23       27.62     72.49 o 
  -4  25   3      152.57      251.67    105.01 o 
  -3  25   3       78.78      115.07     96.16 o 
  -2  25   3      213.67      114.48     98.10 o 
  -1  25   3       10.32       37.19     69.80 o 
   0  25   3      106.51       79.40     75.48 o 
   1  25   3       10.94       21.04     91.11 o 
   2  25   3       62.58        0.00     68.18 o 
 -14   0   4        2.35       40.56     75.08 o 
 -13   0   4       56.45      170.28     92.36 o 
 -12   0   4     1245.98     1472.86    143.98 o 
 -11   0   4      821.10      775.49    103.01 o 
 -10   0   4     5416.81     5470.65    231.09 o 
  -9   0   4      206.58      167.53     64.45 o 
  -8   0   4     2639.59     2452.45    167.54 o 
  -7   0   4       43.32       33.68     45.72 o 
  -6   0   4     8179.30     8667.99    326.38 o 
  -5   0   4     3024.74     3269.36    140.59 o 
  -4   0   4    14823.83    14664.19    268.26 o 
  -3   0   4      475.89      520.20     98.74 o 
  -2   0   4    13250.72    14202.41    393.13 o 
  -1   0   4     1862.63     1705.07    142.17 o 
   0   0   4     4110.79     3730.59    209.36 o 
   1   0   4      398.90      305.81     84.11 o 
   2   0   4      701.75      832.88    112.45 o 
   3   0   4        7.88        0.00     72.23 o 
   4   0   4     2356.96     2554.87    202.50 o 
   5   0   4      154.93       58.05     88.23 o 
   6   0   4      128.04      106.97     86.40 o 
   7   0   4      619.33      638.15    154.05 o 
   8   0   4       10.18       51.66     93.71 o 
   9   0   4      151.42      168.68    117.03 o 
  10   0   4        0.62        0.00    110.16 o 
 -14   1   4        2.12      193.39    154.01 o 
 -13   1   4        0.77        8.24     46.06 o 
 -12   1   4      244.35      265.96     56.89 o 
 -11   1   4      725.35      764.72     75.16 o 
 -10   1   4      140.73      177.81     45.25 o 
  -9   1   4      245.75      233.72     44.19 o 
  -8   1   4       58.07       50.44     31.28 o 
  -7   1   4      453.90      435.03     45.02 o 
  -6   1   4      177.52      158.86     33.98 o 
  -5   1   4     2002.96     2052.74     79.08 o 
  -4   1   4     2895.20     3255.09    107.31 o 
  -3   1   4    12067.47    13339.51    582.37 o 
  -2   1   4      245.71      300.59     46.22 o 
  -1   1   4     2306.02     2222.46    167.77 o 
   0   1   4       51.10       42.05     39.10 o 
   1   1   4      935.31      977.81     82.21 o 
   2   1   4        2.65        0.92     38.30 o 
   3   1   4      994.14      898.25     94.40 o 
   4   1   4        6.24        0.00     45.49 o 
   5   1   4      330.93      390.21     74.39 o 
   6   1   4      529.22      531.98     86.90 o 
   7   1   4        6.33       23.31     56.21 o 
   8   1   4       41.18       46.00     66.08 o 
   9   1   4        6.67       38.98     82.48 o 
  10   1   4        5.73        1.25     66.69 o 
 -14   2   4       43.79       46.02     52.73 o 
 -13   2   4       83.85       75.64     46.00 o 
 -12   2   4      922.21      913.56     85.14 o 
 -11   2   4      132.03      151.29     51.54 o 
 -10   2   4      478.21      453.17     55.33 o 
  -9   2   4      460.03      381.93     50.11 o 
  -8   2   4      287.33      258.51     47.30 o 
  -7   2   4        0.83       12.32     26.72 o 
  -6   2   4     1020.55      983.03     50.05 o 
  -5   2   4       64.78       23.59     23.79 o 
  -4   2   4      187.74      162.42     35.32 o 
  -3   2   4     1836.79     2096.93    152.22 o 
  -2   2   4      332.63      307.95     56.02 o 
  -1   2   4        9.36        0.00     32.34 o 
   0   2   4      351.04      233.88     45.81 o 
   1   2   4       72.74       27.12     40.29 o 
   2   2   4       60.76       57.61     38.95 o 
   3   2   4       50.75      105.54     57.58 o 
   4   2   4       33.84       27.08     48.72 o 
   5   2   4       19.46       35.88     48.19 o 
   6   2   4      609.43      600.33     90.48 o 
   7   2   4       87.89       69.80     64.71 o 
   8   2   4       74.27       45.01     88.48 o 
   9   2   4       25.09       15.18     74.34 o 
  10   2   4        9.68       63.02     84.65 o 
 -14   3   4      302.99      279.97     81.49 o 
 -13   3   4      320.91      288.41     61.54 o 
 -12   3   4      314.80      365.52     63.89 o 
 -11   3   4      670.43      776.58     75.97 o 
 -10   3   4      142.98      137.74     43.64 o 
  -9   3   4      154.30      204.19     42.15 o 
  -8   3   4      200.41      178.78     41.11 o 
  -7   3   4     1495.17     1530.08     75.90 o 
  -6   3   4      798.74      719.68     44.33 o 
  -5   3   4     2235.00     2142.16     67.92 o 
  -4   3   4      916.19     1054.10     69.07 o 
  -3   3   4     1452.24     1391.39     67.84 o 
  -2   3   4      153.96      236.99     46.40 o 
  -1   3   4     2931.80     2997.42    129.70 o 
   0   3   4      335.26      298.66     56.45 o 
   1   3   4     3820.74     3686.71    207.99 o 
   2   3   4      235.05      223.38     64.00 o 
   3   3   4      556.36      506.04     70.79 o 
   4   3   4      336.39      246.86     60.77 o 
   5   3   4      516.11      578.44     84.79 o 
   6   3   4      499.42      496.88     95.02 o 
   7   3   4      624.04      570.15     96.14 o 
   8   3   4      220.62      257.94     92.30 o 
   9   3   4       53.22        0.00     66.06 o 
  10   3   4      183.74      112.56    105.86 o 
 -14   4   4      197.49      214.38     74.44 o 
 -13   4   4       34.69       49.75     55.05 o 
 -12   4   4      129.08      134.13     45.39 o 
 -11   4   4      186.22      225.13     55.14 o 
 -10   4   4      138.38      129.15     44.63 o 
  -9   4   4      589.75      594.11     58.34 o 
  -8   4   4      280.82      268.02     46.08 o 
  -7   4   4        8.77       12.79     27.88 o 
  -6   4   4     1918.81     1859.12     66.74 o 
  -5   4   4       17.29       26.86     24.28 o 
  -4   4   4       23.25       15.13     23.87 o 
  -3   4   4       71.62       58.82     42.51 o 
  -2   4   4       62.71       49.83     64.91 o 
  -1   4   4      154.74      162.82     41.05 o 
   0   4   4      600.20      654.63     71.07 o 
   1   4   4      581.10      495.83     57.61 o 
   2   4   4     1656.35     1492.98    128.45 o 
   3   4   4      504.67      462.57     78.86 o 
   4   4   4      400.85      351.88     67.23 o 
   5   4   4      355.30      335.08     76.60 o 
   6   4   4        4.88       47.28     60.46 o 
   7   4   4      258.38      337.25     89.47 o 
   8   4   4      334.22      254.97     98.86 o 
   9   4   4       47.44       45.01     75.20 o 
  10   4   4       49.64       23.25     87.21 o 
 -14   5   4      136.77      132.46     70.50 o 
 -13   5   4       22.28       35.98     57.72 o 
 -12   5   4      190.32      215.68     70.59 o 
 -11   5   4      268.53      269.34     64.23 o 
 -10   5   4       78.47       97.10     39.19 o 
  -9   5   4      627.28      564.90     60.96 o 
  -8   5   4      140.20      171.47     42.71 o 
  -7   5   4       99.47       83.67     28.63 o 
  -6   5   4     1678.08     1780.91     67.70 o 
  -5   5   4      287.31      312.06     34.21 o 
  -4   5   4      325.35      302.08     34.33 o 
  -3   5   4     1985.94     2075.47    112.07 o 
  -2   5   4       69.90       73.25     27.67 o 
  -1   5   4     1908.89     1797.49     88.41 o 
   0   5   4      225.24      322.05     47.36 o 
   1   5   4        1.67       16.45     29.41 o 
   2   5   4      392.32      417.74     57.86 o 
   3   5   4      429.70      375.05     92.80 o 
   4   5   4       27.34       74.52     56.91 o 
   5   5   4      704.72      786.13     96.59 o 
   6   5   4      183.58      138.72     69.55 o 
   7   5   4      209.97      200.14     92.77 o 
   8   5   4       56.09      108.56     85.02 o 
   9   5   4       33.61       57.68     80.91 o 
  10   5   4       91.84        0.00     73.99 o 
 -13   6   4      684.57      684.79    112.26 o 
 -12   6   4     1262.14     1306.25    116.20 o 
 -11   6   4     1100.09     1051.32     96.59 o 
 -10   6   4      113.20      130.96     51.24 o 
  -9   6   4       21.71       17.83     32.86 o 
  -8   6   4     3123.05     3151.69    111.82 o 
  -7   6   4      162.66      178.82     31.35 o 
  -6   6   4     1518.86     1650.37     64.64 o 
  -5   6   4        1.20       16.24     22.05 o 
  -4   6   4     2550.41     2304.04     66.96 o 
  -3   6   4      519.86      477.59     31.92 o 
  -2   6   4     5394.64     5550.30    129.49 o 
  -1   6   4      877.29      790.58     59.26 o 
   0   6   4       11.66        9.33     29.91 o 
   1   6   4     1441.94     1372.75     82.27 o 
   2   6   4     5581.97     5226.40    226.46 o 
   3   6   4        7.65       38.04     34.88 o 
   4   6   4     1302.75     1261.33     91.77 o 
   5   6   4     1162.81     1210.76    109.57 o 
   6   6   4      694.70      779.16    100.35 o 
   7   6   4     1488.69     1493.80    142.44 o 
   8   6   4      434.61      472.19    124.34 o 
   9   6   4       65.76       59.02     78.18 o 
  10   6   4       14.20       12.98     81.18 o 
 -13   7   4      306.34      347.03     82.93 o 
 -12   7   4      223.56      183.87     63.53 o 
 -11   7   4      102.75      104.77     50.28 o 
 -10   7   4       75.10       80.18     46.08 o 
  -9   7   4      413.32      413.10     61.37 o 
  -8   7   4       81.55       84.10     35.15 o 
  -7   7   4      896.22      850.02     50.72 o 
  -6   7   4        3.00       21.09     21.38 o 
  -5   7   4     2077.89     2117.09     71.51 o 
  -4   7   4        3.64        8.74     21.66 o 
  -3   7   4       12.11        4.16     24.71 o 
  -2   7   4       48.63       58.97     24.84 o 
  -1   7   4       53.71       20.36     28.67 o 
   0   7   4     1090.88     1021.17     70.00 o 
   1   7   4     2507.62     2479.10    108.25 o 
   2   7   4        2.24       24.45     32.97 o 
   3   7   4      730.82      812.49     77.31 o 
   4   7   4      206.90      183.58     54.17 o 
   5   7   4       78.47       76.44     48.94 o 
   6   7   4      364.58      245.82     74.15 o 
   7   7   4      203.49      152.25     72.56 o 
   8   7   4       75.06       76.00     91.19 o 
   9   7   4       49.22       28.99     72.23 o 
 -13   8   4        7.02       12.04     54.17 o 
 -12   8   4        8.25       27.52     49.86 o 
 -11   8   4       11.53       21.23     46.88 o 
 -10   8   4      115.15       85.18     53.77 o 
  -9   8   4      102.85       96.78     45.34 o 
  -8   8   4      455.44      437.45     59.75 o 
  -7   8   4       21.71       33.60     33.10 o 
  -6   8   4       77.37       89.64     25.04 o 
  -5   8   4       47.31       47.84     24.13 o 
  -4   8   4      724.83      722.32     49.46 o 
  -3   8   4       70.68      139.36     31.81 o 
  -2   8   4      954.98      931.14     56.05 o 
  -1   8   4      281.93      263.42     36.65 o 
   0   8   4        3.82       19.67     32.88 o 
   1   8   4      384.91      357.08     52.06 o 
   2   8   4      442.66      432.99     56.56 o 
   3   8   4       53.21       28.57     45.53 o 
   4   8   4      310.34      292.96     57.95 o 
   5   8   4      178.08      195.07     54.51 o 
   6   8   4        1.27       38.35     55.33 o 
   7   8   4       15.17       21.13     57.21 o 
   8   8   4        1.68       50.28     85.94 o 
   9   8   4       33.88        0.00     89.47 o 
 -13   9   4      471.04      670.54    127.79 o 
 -12   9   4       79.49       77.80     73.91 o 
 -11   9   4      308.71      435.21     74.99 o 
 -10   9   4      163.96      160.93     53.32 o 
  -9   9   4      624.49      596.67     74.40 o 
  -8   9   4      135.18      128.93     47.34 o 
  -7   9   4      773.24      881.84     72.92 o 
  -6   9   4      168.85      183.51     41.99 o 
  -5   9   4     3710.12     3653.38    124.89 o 
  -4   9   4      131.30      116.36     29.59 o 
  -3   9   4     3309.81     3042.58     91.30 o 
  -2   9   4      187.74      173.40     31.82 o 
  -1   9   4      693.76      730.15     54.57 o 
   0   9   4      296.26      315.57     40.09 o 
   1   9   4     1813.47     1780.55     85.56 o 
   2   9   4       79.39       71.67     38.84 o 
   3   9   4     1989.23     1980.20    134.80 o 
   4   9   4      178.26      203.56     54.09 o 
   5   9   4       13.37       38.43     48.98 o 
   6   9   4      428.63      509.11     73.18 o 
   7   9   4       64.81       54.34     54.65 o 
   8   9   4       12.98       58.15     64.12 o 
   9   9   4       77.24      156.31     80.00 o 
 -13  10   4        9.69        0.00     71.62 o 
 -12  10   4      416.30      414.88     93.78 o 
 -11  10   4      163.02      183.41     81.87 o 
 -10  10   4      211.36      238.75     79.13 o 
  -9  10   4       40.77       19.36     62.25 o 
  -8  10   4     1624.30     1658.32    139.96 o 
  -7  10   4       81.64       73.65     41.66 o 
  -6  10   4     1965.14     1857.40     93.99 o 
  -5  10   4       23.09       18.90     35.50 o 
  -4  10   4     1136.16     1195.81     81.20 o 
  -3  10   4        0.20        7.52     34.35 o 
  -2  10   4      416.93      440.47     43.04 o 
  -1  10   4      492.44      401.78     43.14 o 
   0  10   4      290.66      266.87     39.48 o 
   1  10   4      183.68      148.04     39.83 o 
   2  10   4     2493.58     2627.29    107.18 o 
   3  10   4       29.59       23.17     33.15 o 
   4  10   4       15.00      319.94    265.58 o 
   5  10   4       15.06        6.53     35.68 o 
   6  10   4        1.12        3.70     37.13 o 
   7  10   4      106.00      116.80     43.87 o 
   8  10   4      142.84      184.15     60.86 o 
   9  10   4        2.36       33.19     77.05 o 
 -12  11   4       99.50       99.60     71.40 o 
 -11  11   4        9.00       63.76     63.01 o 
 -10  11   4       17.15       39.38     57.17 o 
  -9  11   4       55.06       63.22     63.98 o 
  -8  11   4       61.12       22.40     92.80 o 
  -7  11   4      182.51      149.31     49.71 o 
  -6  11   4      852.69      886.94     74.03 o 
  -5  11   4       83.45       98.49     39.67 o 
  -4  11   4       20.05       39.95     37.54 o 
  -3  11   4      612.81      621.76     65.19 o 
  -2  11   4      107.17       85.79     42.10 o 
  -1  11   4       64.16       23.69     29.56 o 
   0  11   4        2.14       18.19     33.18 o 
   1  11   4        1.26        8.60     32.66 o 
   2  11   4      448.16      359.80     50.45 o 
   3  11   4      356.94      394.38     52.52 o 
   4  11   4        3.46       13.80     36.70 o 
   5  11   4        0.43       10.39     36.24 o 
   6  11   4      129.65       69.87     46.33 o 
   7  11   4        1.03        6.97     42.51 o 
   8  11   4        0.51       19.12     42.12 o 
   9  11   4        0.46       52.12     75.92 o 
 -12  12   4      389.96      421.99    138.05 o 
 -11  12   4      351.58      331.14     89.36 o 
 -10  12   4      924.11      822.18    165.48 o 
  -9  12   4       40.58       73.54     63.29 o 
  -8  12   4      682.44      663.43    117.25 o 
  -7  12   4      178.50      230.68     52.79 o 
  -6  12   4     3274.28     3048.17    365.89 o 
  -5  12   4      231.13      221.89     52.72 o 
  -4  12   4     4281.60     4399.38    156.49 o 
  -3  12   4      332.14      266.02     47.93 o 
  -2  12   4     1834.10     1838.22    102.63 o 
  -1  12   4       96.53      146.37     49.09 o 
   0  12   4     2124.66     2249.08     94.83 o 
   1  12   4      205.98      241.52     88.33 o 
   2  12   4      819.22      776.54     68.54 o 
   3  12   4      227.82      189.52     43.47 o 
   4  12   4      754.77      777.86     72.11 o 
   5  12   4      538.84      583.63     63.13 o 
   6  12   4      188.14      199.67     50.44 o 
   7  12   4      247.33      291.85     57.08 o 
   8  12   4       46.12       64.53     50.12 o 
 -12  13   4       97.19      227.48     94.03 o 
 -11  13   4      135.56       79.83     66.39 o 
 -10  13   4      364.02      376.90     88.40 o 
  -9  13   4      396.89      511.32    100.95 o 
  -8  13   4       90.76       54.87     59.20 o 
  -7  13   4      889.70      784.61     79.98 o 
  -6  13   4      161.42      123.33     53.79 o 
  -5  13   4     2034.18     2070.27    109.84 o 
  -4  13   4      497.89      417.09     61.66 o 
  -3  13   4     1229.80     1153.65     86.01 o 
  -2  13   4       64.59       79.50     45.27 o 
  -1  13   4     2645.36     2556.40    127.99 o 
   0  13   4      345.32      266.79     51.68 o 
   1  13   4     1768.88     1694.86     87.90 o 
   2  13   4       65.24       87.62     36.96 o 
   3  13   4      208.71      205.60     48.43 o 
   4  13   4      418.56      407.83     61.14 o 
   5  13   4      330.37      231.08     53.58 o 
   6  13   4      253.27      286.59     56.71 o 
   7  13   4       99.82       94.26     52.86 o 
   8  13   4      138.82      149.17     51.47 o 
 -12  14   4       53.22       38.88     79.52 o 
 -11  14   4       62.49       40.28     66.31 o 
 -10  14   4      345.16      311.84     88.74 o 
  -9  14   4        8.17       17.78     63.30 o 
  -8  14   4       69.02       58.39     56.43 o 
  -7  14   4        6.60       15.35     47.04 o 
  -6  14   4      381.42      448.06     82.39 o 
  -5  14   4      176.65      203.30     50.00 o 
  -4  14   4      563.87      527.27     67.66 o 
  -3  14   4      288.83      260.87     57.66 o 
  -2  14   4        0.91        0.46     32.31 o 
  -1  14   4       50.91       66.12     48.83 o 
   0  14   4       57.37       50.52     39.92 o 
   1  14   4       10.40       22.74     40.86 o 
   2  14   4       68.66       84.29     40.94 o 
   3  14   4       11.40       19.60     41.97 o 
   4  14   4       17.44       42.57     43.08 o 
   5  14   4        1.31        6.15     40.37 o 
   6  14   4       16.52       41.96     43.62 o 
   7  14   4        0.13       41.96     47.46 o 
   8  14   4        2.62       24.42     45.97 o 
 -11  15   4      332.59      323.99     96.62 o 
 -10  15   4      118.13      116.19     88.32 o 
  -9  15   4      225.84      294.39     79.46 o 
  -8  15   4      116.00      111.73     63.12 o 
  -7  15   4     1651.77     1501.90    107.76 o 
  -6  15   4      289.02      234.68     76.44 o 
  -5  15   4     1000.75      956.92     82.67 o 
  -4  15   4        3.39        7.83     34.39 o 
  -3  15   4     1643.22     1584.03    108.13 o 
  -2  15   4        0.33       11.82     46.94 o 
  -1  15   4     1769.81     1680.09    104.39 o 
   0  15   4       76.29       61.69     54.41 o 
   1  15   4      959.27      939.03     87.11 o 
   2  15   4      348.57      300.14     63.09 o 
   3  15   4      792.30      781.03     85.23 o 
   4  15   4      146.80      152.16     52.25 o 
   5  15   4      225.07      251.71     51.03 o 
   6  15   4       77.39       99.41     46.62 o 
   7  15   4      121.97      132.51     50.29 o 
 -11  16   4       20.45       67.36     69.24 o 
 -10  16   4       30.50       85.74     74.07 o 
  -9  16   4      404.62      428.26     98.00 o 
  -8  16   4      224.64      252.99     76.45 o 
  -7  16   4        6.46       18.39     48.01 o 
  -6  16   4      904.11      845.02    104.19 o 
  -5  16   4        1.24        8.10     43.26 o 
  -4  16   4       72.91       94.13     47.47 o 
  -3  16   4        3.45        0.00     41.24 o 
  -2  16   4      276.56      206.48     52.35 o 
  -1  16   4        7.40       13.91     33.50 o 
   0  16   4     1539.53     1693.06    122.69 o 
   1  16   4        5.55       46.08     43.56 o 
   2  16   4       48.00       69.06     50.76 o 
   3  16   4      361.97      282.24     74.83 o 
   4  16   4      118.66      148.98     54.71 o 
   5  16   4       36.88       55.53     43.35 o 
   6  16   4       74.66       77.39     45.56 o 
   7  16   4        3.76        3.74     53.84 o 
 -10  17   4       21.84       44.59     80.61 o 
  -9  17   4        4.48        6.71     55.83 o 
  -8  17   4       19.03       54.84     54.11 o 
  -7  17   4       79.39       90.45     55.54 o 
  -6  17   4      205.83      166.97     76.32 o 
  -5  17   4       40.43       31.39     41.32 o 
  -4  17   4       58.61       54.10     51.41 o 
  -3  17   4      576.96      626.39     80.67 o 
  -2  17   4       12.61       14.48     48.39 o 
  -1  17   4        0.52        0.00     46.51 o 
   0  17   4       43.32       12.04     39.79 o 
   1  17   4      109.38       78.93     44.81 o 
   2  17   4       34.12       49.23     40.10 o 
   3  17   4      150.35      138.60     63.44 o 
   4  17   4        2.70       32.21     46.51 o 
   5  17   4       64.14       63.12     63.04 o 
   6  17   4       89.90       58.68     75.33 o 
 -10  18   4      437.24      606.12    117.31 o 
  -9  18   4       98.85      143.23     79.62 o 
  -8  18   4      472.19      525.19     79.53 o 
  -7  18   4        0.77       19.97     55.25 o 
  -6  18   4       43.09      100.92     74.71 o 
  -5  18   4       11.19       13.32     42.85 o 
  -4  18   4      273.93      328.48     64.83 o 
  -3  18   4       35.26       44.56     50.34 o 
  -2  18   4      511.20      562.98     74.29 o 
  -1  18   4      216.56      263.52     62.86 o 
   0  18   4        6.85        7.37     50.71 o 
   1  18   4       64.65      126.32     52.49 o 
   2  18   4      218.81      245.79     58.12 o 
   3  18   4       55.32       69.02     56.79 o 
   4  18   4      407.96      403.19    149.94 o 
   5  18   4      226.69      124.74    105.14 o 
   6  18   4      170.00      196.24     78.42 o 
  -9  19   4      395.09      583.45    116.87 o 
  -8  19   4       14.39       40.71     48.00 o 
  -7  19   4      152.23      170.11     67.40 o 
  -6  19   4       56.16       70.74     64.08 o 
  -5  19   4      145.34      232.92     62.16 o 
  -4  19   4       51.71       82.93     47.32 o 
  -3  19   4      449.26      450.47     71.96 o 
  -2  19   4       55.33       43.90     49.25 o 
  -1  19   4      177.10      186.15     56.25 o 
   0  19   4      114.42      125.86     59.12 o 
   1  19   4       49.81       85.41     54.67 o 
   2  19   4       99.59       96.63     54.75 o 
   3  19   4      303.11      332.59     85.51 o 
   4  19   4       98.03      126.36     82.96 o 
   5  19   4      144.46      168.54     75.64 o 
  -9  20   4        0.71        0.00     69.77 o 
  -8  20   4       37.71       80.80     54.90 o 
  -7  20   4       25.87       14.41     53.91 o 
  -6  20   4       59.60       22.50     70.40 o 
  -5  20   4       90.44       90.26     54.03 o 
  -4  20   4        0.66        0.46     53.42 o 
  -3  20   4      120.39      107.28     61.49 o 
  -2  20   4      100.88       83.88     51.21 o 
  -1  20   4        2.68       22.82     53.38 o 
   0  20   4        0.37        7.56     46.76 o 
   1  20   4        9.00       37.46     70.83 o 
   2  20   4        3.02       26.52     64.36 o 
   3  20   4       46.62       50.12     71.37 o 
   4  20   4       31.33       95.16     82.43 o 
   5  20   4       71.88       61.54     61.99 o 
  -8  21   4      226.05      212.84     63.37 o 
  -7  21   4      854.10      811.14     98.35 o 
  -6  21   4       59.77       20.37     57.13 o 
  -5  21   4      282.23      319.39     70.00 o 
  -4  21   4      196.05      215.90     67.59 o 
  -3  21   4      481.18      544.92     77.55 o 
  -2  21   4        0.66       11.78     55.69 o 
  -1  21   4      621.59      616.56    103.77 o 
   0  21   4        2.15       74.68     85.45 o 
   1  21   4      690.56      718.50    117.80 o 
   2  21   4      341.06      404.73     98.74 o 
   3  21   4      151.61      142.95     85.84 o 
   4  21   4      164.68       46.04     72.35 o 
  -7  22   4      214.59      252.34     78.18 o 
  -6  22   4      324.62      347.66     90.94 o 
  -5  22   4        6.41       33.05     48.00 o 
  -4  22   4      398.28      434.46     81.90 o 
  -3  22   4       24.54       36.45     50.32 o 
  -2  22   4      338.60      330.00     94.11 o 
  -1  22   4      108.39      182.87     83.81 o 
   0  22   4      502.35      542.21    105.82 o 
   1  22   4       45.33       46.58     76.34 o 
   2  22   4      484.45      579.90    125.35 o 
   3  22   4       40.22       63.80     80.77 o 
  -6  23   4       54.01       33.78     71.03 o 
  -5  23   4       16.17       54.86     54.99 o 
  -4  23   4       38.46        6.12     73.04 o 
  -3  23   4       35.22       20.42     60.94 o 
  -2  23   4        0.10       60.53     75.94 o 
  -1  23   4        0.03        0.00     54.37 o 
   0  23   4        3.44       32.73     75.17 o 
   1  23   4       47.94       36.03     79.18 o 
   2  23   4        4.66       49.60     78.91 o 
  -4  24   4      431.26      522.74    104.51 o 
  -3  24   4        0.06        0.00     68.72 o 
  -2  24   4      480.77      391.14    104.08 o 
  -1  24   4       26.47       39.21     70.89 o 
   0  24   4      225.20      203.91     94.43 o 
 -13   1   5       62.81       26.78     49.90 o 
 -12   1   5      672.43      681.21     80.10 o 
 -11   1   5      429.59      500.52     66.40 o 
 -10   1   5     1589.75     1746.40     97.51 o 
  -9   1   5       27.50       33.96     38.35 o 
  -8   1   5     1071.34     1085.64     73.93 o 
  -7   1   5       11.48       19.37     35.57 o 
  -6   1   5     3063.93     3183.04    107.43 o 
  -5   1   5     1187.90     1267.63     67.44 o 
  -4   1   5     5373.71     5284.57    149.20 o 
  -3   1   5       28.40       22.25     42.11 o 
  -2   1   5     2427.86     2351.04    127.46 o 
  -1   1   5      983.66      924.91     93.73 o 
   0   1   5      844.20      852.87     83.84 o 
   1   1   5      260.60      272.75     64.96 o 
   2   1   5     1881.05     1882.25    129.78 o 
   3   1   5       57.13       61.62     57.05 o 
   4   1   5      328.45      314.70     76.67 o 
   5   1   5      297.21      383.20     83.74 o 
   6   1   5        4.28       10.78     65.62 o 
   7   1   5      408.92      472.53    103.38 o 
   8   1   5       52.21       40.00     83.77 o 
 -13   2   5       85.97      110.37     55.21 o 
 -12   2   5      106.40      101.62     51.00 o 
 -11   2   5      959.87      947.97     79.77 o 
 -10   2   5      533.55      458.56     60.75 o 
  -9   2   5      147.79      105.87     41.89 o 
  -8   2   5        2.39       13.09     27.88 o 
  -7   2   5      707.19      791.15     63.35 o 
  -6   2   5       86.51       79.06     37.09 o 
  -5   2   5     3580.61     3824.79    111.66 o 
  -4   2   5      219.32      250.52     42.30 o 
  -3   2   5     1896.16     1949.52    119.40 o 
  -2   2   5      988.39      927.31    122.96 o 
  -1   2   5      836.89      774.91     83.24 o 
   0   2   5      483.69      382.45     70.98 o 
   1   2   5      447.66      331.87     71.73 o 
   2   2   5      111.31      136.63     56.79 o 
   3   2   5      896.27      963.10     98.42 o 
   4   2   5       75.93       14.71     46.37 o 
   5   2   5       34.06       89.92     63.23 o 
   6   2   5      386.18      359.48     92.80 o 
   7   2   5       18.79       66.99     87.59 o 
   8   2   5      176.82      152.90     91.92 o 
 -13   3   5        0.15       49.91     60.34 o 
 -12   3   5       24.77       36.02     44.42 o 
 -11   3   5        0.61       18.60     37.39 o 
 -10   3   5       63.48       99.81     43.92 o 
  -9   3   5       12.34       26.58     38.57 o 
  -8   3   5      513.33      464.52     55.93 o 
  -7   3   5       74.64       45.45     34.85 o 
  -6   3   5      128.51       81.94     28.09 o 
  -5   3   5        1.43        8.92     28.53 o 
  -4   3   5      106.32       81.68     28.32 o 
  -3   3   5        0.79       26.38     36.86 o 
  -2   3   5        2.10       20.28     41.72 o 
  -1   3   5       25.80       24.88     45.53 o 
   0   3   5       36.27       15.41     37.53 o 
   1   3   5       33.17       32.30     45.34 o 
   2   3   5        0.98        0.00     41.38 o 
   3   3   5       93.47       18.74     64.45 o 
   4   3   5      132.38      144.07     66.51 o 
   5   3   5        0.54       15.58     54.46 o 
   6   3   5       67.18       15.43     62.09 o 
   7   3   5        0.03        0.00     56.89 o 
   8   3   5        1.51        4.33     63.11 o 
 -13   4   5      230.05      166.54     65.77 o 
 -12   4   5       76.50       68.84     53.95 o 
 -11   4   5      542.66      505.60     77.55 o 
 -10   4   5       13.08       45.71     45.83 o 
  -9   4   5      430.63      490.04     56.94 o 
  -8   4   5        0.55       17.76     34.39 o 
  -7   4   5     1048.79      988.79     66.21 o 
  -6   4   5       81.11       48.19     29.26 o 
  -5   4   5     1898.69     1889.66     96.89 o 
  -4   4   5       13.74        5.17     27.55 o 
  -3   4   5      586.99      462.68     61.75 o 
  -2   4   5      398.30      433.68     68.57 o 
  -1   4   5      342.73      295.94     57.83 o 
   0   4   5      299.06      258.46     65.62 o 
   1   4   5      434.74      412.68     64.80 o 
   2   4   5        1.43        0.46     56.05 o 
   3   4   5      540.71      622.81     86.30 o 
   4   4   5       32.82       37.10     50.41 o 
   5   4   5      464.41      416.79     85.17 o 
   6   4   5      323.43      383.76     83.70 o 
   7   4   5      141.38      140.50     79.64 o 
   8   4   5       92.26      144.88     91.37 o 
 -13   5   5      353.66      306.32     85.19 o 
 -12   5   5      944.86      954.33    101.90 o 
 -11   5   5      441.85      452.49     77.21 o 
 -10   5   5       54.14       48.16     57.05 o 
  -9   5   5        1.44        0.00     34.41 o 
  -8   5   5      391.14      473.07     52.79 o 
  -7   5   5      493.81      466.46     52.69 o 
  -6   5   5     1676.96     1711.82     70.98 o 
  -5   5   5        1.14       22.90     29.99 o 
  -4   5   5      490.15      546.31     69.17 o 
  -3   5   5      213.97      190.10     47.50 o 
  -2   5   5     3292.99     3564.24    177.36 o 
  -1   5   5        2.70        0.00     30.07 o 
   0   5   5      910.03      992.66     95.19 o 
   1   5   5      563.48      526.84     79.09 o 
   2   5   5     1412.24     1585.21    128.22 o 
   3   5   5      191.02      230.92     79.31 o 
   4   5   5      943.13      963.38    105.15 o 
   5   5   5      307.91      372.91     87.71 o 
   6   5   5      410.66      439.98     90.92 o 
   7   5   5      633.51      677.95    114.61 o 
   8   5   5      175.37      271.91     88.41 o 
 -13   6   5       22.63       42.65     56.36 o 
 -12   6   5       13.66       13.25     55.30 o 
 -11   6   5        4.67       52.47     51.29 o 
 -10   6   5       83.11       67.43     57.20 o 
  -9   6   5       34.14        5.72     43.10 o 
  -8   6   5        7.21       48.95     34.92 o 
  -7   6   5      298.40      269.09     52.26 o 
  -6   6   5        0.28        0.46     28.59 o 
  -5   6   5       37.17       23.32     32.90 o 
  -4   6   5       24.86       22.25     35.95 o 
  -3   6   5       86.00       99.31     51.29 o 
  -2   6   5       21.14       43.47     48.91 o 
  -1   6   5      463.37      458.15     71.92 o 
   0   6   5        5.27        4.40     44.91 o 
   1   6   5      106.42       75.74     58.31 o 
   2   6   5      329.37      261.52     65.21 o 
   3   6   5        0.72        5.93     50.80 o 
   4   6   5       81.02       24.82     50.25 o 
   5   6   5       51.17       38.70     62.82 o 
   6   6   5        3.42       21.22     66.78 o 
   7   6   5        3.68       51.50     81.50 o 
   8   6   5       30.96       49.32     91.14 o 
 -13   7   5      186.16      130.56     64.32 o 
 -12   7   5      875.99      989.09    104.88 o 
 -11   7   5       29.87       29.13     47.55 o 
 -10   7   5      200.69      208.98     78.26 o 
  -9   7   5       74.63       39.36     69.82 o 
  -8   7   5      327.35      333.46     77.66 o 
  -7   7   5      210.84      154.89     67.55 o 
  -6   7   5      720.63      648.05     62.67 o 
  -5   7   5      173.82      110.03     37.20 o 
  -4   7   5     1947.64     1841.89     92.53 o 
  -3   7   5      219.74      194.84     35.98 o 
  -2   7   5     1444.84     1456.15     87.27 o 
  -1   7   5        5.20       11.50     34.42 o 
   0   7   5      124.03       98.37     44.15 o 
   1   7   5      221.11      228.18     53.04 o 
   2   7   5     1622.04     1764.64    159.99 o 
   3   7   5       15.09       12.92     45.05 o 
   4   7   5      818.93      813.37    100.94 o 
   5   7   5      238.29      195.83     73.66 o 
   6   7   5       38.01      128.53     85.32 o 
   7   7   5      246.25      239.99     88.73 o 
   8   7   5       42.77       58.57     87.08 o 
 -13   8   5      319.78      395.72    109.26 o 
 -12   8   5       99.79      134.44     79.60 o 
 -11   8   5     1029.10     1186.45    144.45 o 
 -10   8   5       79.30       61.55     69.75 o 
  -9   8   5      908.04      954.34    115.01 o 
  -8   8   5       26.10       46.13     50.52 o 
  -7   8   5     1068.43     1242.24     92.29 o 
  -6   8   5       41.03       59.48     47.11 o 
  -5   8   5     2276.71     1971.45    167.69 o 
  -4   8   5       62.46       41.35     33.50 o 
  -3   8   5     1283.55     1277.40     71.76 o 
  -2   8   5      129.97      126.42     35.66 o 
  -1   8   5      754.32      833.55     73.02 o 
   0   8   5       96.97       72.22     43.89 o 
   1   8   5      473.50      601.98     81.45 o 
   2   8   5       13.96       13.29     41.45 o 
   3   8   5      356.14      377.54     65.62 o 
   4   8   5       65.68       79.36     52.39 o 
   5   8   5      167.22      304.43     76.53 o 
   6   8   5      105.39      118.06     68.48 o 
   7   8   5       30.88       28.71     69.30 o 
   8   8   5       45.45       85.40     85.20 o 
 -12   9   5       39.70       29.14     66.68 o 
 -11   9   5       36.09       15.99     65.43 o 
 -10   9   5       66.91       62.86     62.38 o 
  -9   9   5       98.91       91.77     61.76 o 
  -8   9   5     1051.84      830.83    106.44 o 
  -7   9   5      184.79      182.53     52.65 o 
  -6   9   5       23.90        0.00     63.54 o 
  -5   9   5      177.54      119.05     45.59 o 
  -4   9   5       44.22       69.93     45.52 o 
  -3   9   5      324.96      292.34     44.69 o 
  -2   9   5        6.53        3.42     30.00 o 
  -1   9   5      187.90      191.28     41.39 o 
   0   9   5        0.26       17.94     32.92 o 
   1   9   5        6.96        0.00     33.06 o 
   2   9   5      270.59      222.49     52.43 o 
   3   9   5      164.60      115.44     48.19 o 
   4   9   5      276.92      238.43     72.36 o 
   5   9   5       89.36       93.94     68.65 o 
   6   9   5        0.07       14.66     62.50 o 
   7   9   5        1.76       26.77     70.71 o 
   8   9   5       37.01       53.09     94.31 o 
 -12  10   5      331.90      203.01     91.60 o 
 -11  10   5      323.78      333.58    135.76 o 
 -10  10   5       81.01      120.68     68.36 o 
  -9  10   5       56.53       13.63     72.89 o 
  -8  10   5       38.91       67.20     55.27 o 
  -7  10   5      437.38      478.43     64.95 o 
  -6  10   5      456.59      451.60     78.48 o 
  -5  10   5      393.12      399.97     60.51 o 
  -4  10   5      324.54      329.38     55.50 o 
  -3  10   5     1971.84     1998.54    111.02 o 
  -2  10   5     1404.05     1368.11     95.87 o 
  -1  10   5      479.43      382.98     50.65 o 
   0  10   5      158.12      112.87     38.22 o 
   1  10   5        4.30       16.77     33.42 o 
   2  10   5      664.33      662.57     64.51 o 
   3  10   5      541.15      490.38     69.58 o 
   4  10   5      330.56      320.75     61.90 o 
   5  10   5       54.93       58.12     51.20 o 
   6  10   5      313.91      274.39     84.39 o 
   7  10   5        2.47       50.36     52.25 o 
 -12  11   5      269.93      297.40     94.84 o 
 -11  11   5      448.43      422.85     94.40 o 
 -10  11   5      447.86      537.69    100.55 o 
  -9  11   5      159.43      188.23     78.09 o 
  -8  11   5     1627.87     1735.87    185.37 o 
  -7  11   5        0.42        0.00     38.02 o 
  -6  11   5      642.47      639.35     93.10 o 
  -5  11   5      462.29      397.99     59.27 o 
  -4  11   5     2446.62     2368.65    120.56 o 
  -3  11   5       33.51       24.18     39.46 o 
  -2  11   5     1737.21     1843.59    111.01 o 
  -1  11   5       51.32       79.01     49.67 o 
   0  11   5     1075.84      983.78     72.87 o 
   1  11   5      787.77      697.27     62.17 o 
   2  11   5      972.78     1114.82     78.11 o 
   3  11   5      284.04      305.62     57.73 o 
   4  11   5      204.18      223.75     52.42 o 
   5  11   5      292.60      359.71     78.30 o 
   6  11   5       25.41       57.13     43.56 o 
   7  11   5      194.70      196.49     67.20 o 
 -12  12   5       44.05       95.24     86.63 o 
 -11  12   5       24.77       18.45     68.31 o 
 -10  12   5      293.53      427.15     94.82 o 
  -9  12   5       60.19       64.02     77.59 o 
  -8  12   5      119.98      114.43     60.44 o 
  -7  12   5       13.95       16.35     44.63 o 
  -6  12   5      171.99      261.11     69.58 o 
  -5  12   5      467.11      414.21     76.16 o 
  -4  12   5      638.40      629.30     72.61 o 
  -3  12   5       15.48       27.55     42.99 o 
  -2  12   5      157.97      141.48     47.94 o 
  -1  12   5      149.05      120.32     86.00 o 
   0  12   5      277.06      234.62     64.89 o 
   1  12   5     1058.13     1014.19     77.37 o 
   2  12   5       13.70       13.09     34.73 o 
   3  12   5        5.61       29.62     36.65 o 
   4  12   5       58.96       66.88     42.37 o 
   5  12   5        3.10        1.58     43.70 o 
   6  12   5       16.38       34.35     43.40 o 
   7  12   5       74.16       91.14     57.83 o 
 -11  13   5        4.76        1.60     61.25 o 
 -10  13   5      672.81      880.42    129.11 o 
  -9  13   5       76.73       75.97     63.01 o 
  -8  13   5      392.57      435.94    123.20 o 
  -7  13   5        3.14        0.00     64.00 o 
  -6  13   5      593.22      605.60    203.42 o 
  -5  13   5      113.28       80.99     42.46 o 
  -4  13   5      359.75      358.49     62.27 o 
  -3  13   5       28.80       55.56     46.54 o 
  -2  13   5     1738.19     1726.44    109.49 o 
  -1  13   5        0.57      167.92     64.93 o 
   0  13   5      840.22      864.57     87.47 o 
   1  13   5       21.37       31.82     43.06 o 
   2  13   5        1.71       65.25     49.59 o 
   3  13   5      364.79      374.75     58.74 o 
   4  13   5      225.83      267.47     56.48 o 
   5  13   5        8.33       40.32     42.85 o 
   6  13   5       60.30       87.98     53.98 o 
 -11  14   5       98.88      135.41     85.99 o 
 -10  14   5      157.23       97.60     81.34 o 
  -9  14   5      413.99      595.53    102.69 o 
  -8  14   5      104.13       48.76     61.96 o 
  -7  14   5     1537.59     1470.16    131.14 o 
  -6  14   5        3.28       42.86     56.50 o 
  -5  14   5      329.44      402.65     65.58 o 
  -4  14   5       68.24       49.97     41.82 o 
  -3  14   5      381.69      362.48     64.85 o 
  -2  14   5        8.78       10.87     35.64 o 
  -1  14   5     1369.57     1364.24    104.14 o 
   0  14   5       63.82       42.32     43.89 o 
   1  14   5      663.07      729.75     82.51 o 
   2  14   5      375.74      338.79     63.74 o 
   3  14   5       92.93       88.45     46.66 o 
   4  14   5       25.95       27.57     44.84 o 
   5  14   5       76.00      121.12     53.95 o 
   6  14   5       16.43       56.74     48.41 o 
 -11  15   5        3.22       52.37     79.48 o 
 -10  15   5      171.97      119.59     75.88 o 
  -9  15   5      108.84       76.95     81.13 o 
  -8  15   5        9.64       31.24     61.95 o 
  -7  15   5       20.96       26.74     50.94 o 
  -6  15   5       51.22       20.52     66.85 o 
  -5  15   5      157.65      183.39     50.96 o 
  -4  15   5       38.21        0.00     43.98 o 
  -3  15   5        6.80       22.40     41.22 o 
  -2  15   5       84.74       56.83     49.93 o 
  -1  15   5       26.18       63.70     46.65 o 
   0  15   5      310.20      284.64     63.90 o 
   1  15   5      407.34      365.49     61.87 o 
   2  15   5       19.39       23.61     49.26 o 
   3  15   5       30.00       26.66     42.38 o 
   4  15   5       24.50       46.64     57.07 o 
   5  15   5        9.54        9.52     43.74 o 
   6  15   5        3.21       16.87     42.82 o 
 -10  16   5       60.95       15.70     88.42 o 
  -9  16   5      518.07      613.79    106.34 o 
  -8  16   5        6.90       20.71     60.87 o 
  -7  16   5      247.39      250.23     74.36 o 
  -6  16   5       30.75       12.15     58.51 o 
  -5  16   5      210.16      265.17     62.65 o 
  -4  16   5        7.15       43.29     43.01 o 
  -3  16   5      849.21      906.42     90.42 o 
  -2  16   5       48.93       76.03     52.57 o 
  -1  16   5      356.84      381.33     67.29 o 
   0  16   5       23.61        4.45     42.51 o 
   1  16   5       57.72       31.28     45.71 o 
   2  16   5        7.40       44.02     48.26 o 
   3  16   5      210.54      163.23     90.08 o 
   4  16   5       12.82       32.08     47.33 o 
   5  16   5       45.97       40.43     51.94 o 
 -10  17   5      632.96      736.89    129.85 o 
  -9  17   5       59.35        8.68     60.38 o 
  -8  17   5      279.21      305.43     90.25 o 
  -7  17   5        0.18        0.00     57.54 o 
  -6  17   5     1323.42     1412.53    137.15 o 
  -5  17   5       20.88       54.66     55.16 o 
  -4  17   5      496.55      624.80     88.25 o 
  -3  17   5       33.45       28.30     41.52 o 
  -2  17   5      580.36      621.85     79.88 o 
  -1  17   5      125.06       79.77     57.02 o 
   0  17   5      680.90      741.02     88.55 o 
   1  17   5       67.38       96.63     54.34 o 
   2  17   5      419.10      415.66     88.57 o 
   3  17   5       98.17      127.96     48.98 o 
   4  17   5      134.29      138.80     59.71 o 
   5  17   5       39.18       90.62     63.28 o 
  -9  18   5       60.97       91.50     77.09 o 
  -8  18   5       16.29       41.07     61.34 o 
  -7  18   5      293.04      225.97     87.66 o 
  -6  18   5        0.49       41.92     71.75 o 
  -5  18   5      560.49      542.23     78.95 o 
  -4  18   5       10.98       26.54     45.75 o 
  -3  18   5      243.21      219.28     65.59 o 
  -2  18   5        9.11       23.07     58.03 o 
  -1  18   5      121.70      199.46     63.40 o 
   0  18   5        1.30       11.53     43.12 o 
   1  18   5      201.96      170.93     57.82 o 
   2  18   5       15.45       31.72     40.92 o 
   3  18   5      107.82       92.07     52.32 o 
   4  18   5        4.00       18.64     44.12 o 
  -8  19   5       64.44      121.00     71.22 o 
  -7  19   5        0.79       46.11     62.44 o 
  -6  19   5       24.29       46.85     75.85 o 
  -5  19   5       91.74      171.61     60.35 o 
  -4  19   5        1.67       28.17     46.01 o 
  -3  19   5       22.60       26.18     55.47 o 
  -2  19   5      150.83      155.20     56.18 o 
  -1  19   5       63.62       70.22     57.02 o 
   0  19   5       57.04       41.15     67.56 o 
   1  19   5      267.20      225.15     58.48 o 
   2  19   5       61.94       25.92     48.59 o 
   3  19   5       88.96       39.34     47.94 o 
  -7  20   5      246.90      284.64     99.48 o 
  -6  20   5        0.22        0.00     72.12 o 
  -5  20   5      225.67      293.54     88.19 o 
  -4  20   5      153.21      138.54     59.82 o 
  -3  20   5      222.41      192.54     56.65 o 
  -2  20   5       47.73       62.44     57.06 o 
  -1  20   5      195.50      319.53     75.66 o 
   0  20   5       69.99      114.70     48.81 o 
   1  20   5      239.21      371.47     86.93 o 
   2  20   5      115.45       85.38     63.92 o 
   3  20   5      168.50      170.77     69.77 o 
  -6  21   5       17.66       29.59     72.36 o 
  -5  21   5       14.30        0.00     74.47 o 
  -4  21   5        9.28       23.14     56.04 o 
  -3  21   5        2.82       15.25     43.24 o 
  -2  21   5        0.84       15.53     50.95 o 
  -1  21   5        2.97       54.54     54.40 o 
   0  21   5        6.06       37.19     49.31 o 
   1  21   5       30.30        0.46     59.98 o 
  -5  22   5       73.50      115.81     77.73 o 
  -4  22   5       40.98       47.83     52.22 o 
  -3  22   5      198.67      184.31     66.80 o 
  -2  22   5        5.43       38.56     61.41 o 
  -1  22   5      221.49      218.58     90.94 o 
   0  22   5       36.89       51.77     92.11 o 
 -13   0   6      227.90      290.16    126.62 o 
 -12   0   6      655.93      707.06    117.50 o 
 -11   0   6      183.98      143.58     75.63 o 
 -10   0   6      995.15     1041.92    116.16 o 
  -9   0   6      941.22      962.87    112.91 o 
  -8   0   6     2052.48     2270.05    150.78 o 
  -7   0   6       66.93       53.59     59.28 o 
  -6   0   6     4564.93     4583.34    255.99 o 
  -5   0   6      452.08      480.95     72.00 o 
  -4   0   6     4576.90     4277.31    268.33 o 
  -3   0   6       73.79       54.86     64.00 o 
  -2   0   6     1914.09     2119.68    206.16 o 
  -1   0   6       41.38       37.03     61.71 o 
   0   0   6     1151.73     1192.18    166.85 o 
   1   0   6      144.27      211.19    105.14 o 
   2   0   6     1044.17     1287.72    184.67 o 
   3   0   6      323.10      314.96    109.26 o 
   4   0   6      167.71      235.88    104.23 o 
   5   0   6       90.07       70.40     90.05 o 
   6   0   6       71.11       22.85    119.31 o 
   7   0   6      144.14      175.54    117.94 o 
 -13   1   6       89.93      127.75     74.93 o 
 -12   1   6       22.10       46.09     47.48 o 
 -11   1   6      669.77      539.61     65.37 o 
 -10   1   6      242.90      184.32     50.45 o 
  -9   1   6      151.80      155.92     46.56 o 
  -8   1   6       12.30       30.90     37.22 o 
  -7   1   6      415.43      395.98     49.40 o 
  -6   1   6      168.70      159.42     40.70 o 
  -5   1   6     2263.50     2173.24    179.33 o 
  -4   1   6       35.55       37.36     47.03 o 
  -3   1   6      622.20      583.76     79.56 o 
  -2   1   6       86.07       67.96     54.47 o 
  -1   1   6      565.41      586.14     83.66 o 
   0   1   6        0.29        4.35     43.15 o 
   1   1   6      213.70      176.44     58.80 o 
   2   1   6       32.22       28.05     48.09 o 
   3   1   6      322.35      403.65    129.83 o 
   4   1   6       61.35       52.93     79.00 o 
   5   1   6       25.41       26.53     73.99 o 
   6   1   6       40.99       16.52     71.90 o 
   7   1   6        3.09       33.52     65.40 o 
 -13   2   6        4.42       41.04     56.96 o 
 -12   2   6        9.36       33.16     54.91 o 
 -11   2   6       25.23       82.76     43.62 o 
 -10   2   6       46.87       90.55     47.75 o 
  -9   2   6      312.84      299.28     52.84 o 
  -8   2   6      976.47     1036.85     75.60 o 
  -7   2   6        2.97       17.34     37.69 o 
  -6   2   6       58.75       67.89     41.03 o 
  -5   2   6      459.80      351.11     72.38 o 
  -4   2   6        8.87       11.50     39.69 o 
  -3   2   6       34.17       18.57     44.76 o 
  -2   2   6      589.50      629.67     89.03 o 
  -1   2   6       54.81       33.37     45.25 o 
   0   2   6      102.64      132.56     60.08 o 
   1   2   6      341.05      281.95     73.74 o 
   2   2   6       41.18       69.84     56.88 o 
   3   2   6       94.21      116.55     60.06 o 
   4   2   6       13.94       60.09     68.48 o 
   5   2   6       11.26       53.54     69.52 o 
   6   2   6       14.47       26.49     64.64 o 
   7   2   6       33.08        7.91     79.51 o 
 -12   3   6        2.12       48.11     59.08 o 
 -11   3   6      491.28      532.74     78.13 o 
 -10   3   6      239.91      270.80     53.30 o 
  -9   3   6      603.56      663.36     76.36 o 
  -8   3   6       65.14       88.30     48.69 o 
  -7   3   6     1000.84     1021.26     82.11 o 
  -6   3   6      353.75      260.42     51.97 o 
  -5   3   6      483.98      452.16     78.43 o 
  -4   3   6       17.70        0.00     38.46 o 
  -3   3   6      203.19      244.41     62.17 o 
  -2   3   6       71.08       41.59     51.49 o 
  -1   3   6     1260.23     1523.29    120.88 o 
   0   3   6      191.22      233.06     66.97 o 
   1   3   6      233.10      266.60     67.54 o 
   2   3   6      751.65      755.48    104.68 o 
   3   3   6      309.17      268.03     71.57 o 
   4   3   6       76.86      181.24     69.31 o 
   5   3   6      119.83      147.53     86.79 o 
   6   3   6       66.02       45.89     72.64 o 
   7   3   6       32.85      112.50     84.10 o 
 -12   4   6       60.39      150.44     88.31 o 
 -11   4   6       99.20       55.29     68.12 o 
 -10   4   6       50.92       21.48     61.64 o 
  -9   4   6        3.96       18.84     38.24 o 
  -8   4   6        3.08        6.91     36.85 o 
  -7   4   6      189.66      158.35     42.87 o 
  -6   4   6      167.16      135.41     37.34 o 
  -5   4   6       40.50       13.66     43.67 o 
  -4   4   6      177.24      192.89     56.29 o 
  -3   4   6       64.33       63.05     45.24 o 
  -2   4   6       79.71       76.08     46.40 o 
  -1   4   6      291.20      310.02     77.23 o 
   0   4   6      270.71      229.12     65.54 o 
   1   4   6      198.98      207.60     61.29 o 
   2   4   6       21.21       43.74     56.14 o 
   3   4   6       20.84        0.00     55.30 o 
   4   4   6       77.18       15.15     62.64 o 
   5   4   6        1.94        7.22     60.26 o 
   6   4   6       45.65       26.90     66.74 o 
   7   4   6       83.89       97.60     85.70 o 
 -12   5   6       26.45       55.22     70.44 o 
 -11   5   6      173.43      166.53     79.99 o 
 -10   5   6       24.85       85.23     76.21 o 
  -9   5   6      285.96      225.60     76.54 o 
  -8   5   6       38.01       12.77     45.55 o 
  -7   5   6      141.75      153.77     45.32 o 
  -6   5   6       82.32       87.31     39.69 o 
  -5   5   6       75.87       57.34     46.54 o 
  -4   5   6       26.83        0.00     37.29 o 
  -3   5   6      246.14      139.31     58.51 o 
  -2   5   6        0.77        5.80     42.82 o 
  -1   5   6       27.56       43.52     58.10 o 
   0   5   6       22.02       27.10     43.15 o 
   1   5   6      210.31      161.35     64.06 o 
   2   5   6       32.31        0.27     49.70 o 
   3   5   6       82.90       71.08     71.09 o 
   4   5   6       70.45      145.36     73.09 o 
   5   5   6       50.86       29.09     80.31 o 
   6   5   6       30.17        0.00     69.88 o 
 -12   6   6      272.21      282.55    101.31 o 
 -11   6   6      489.70      406.87    104.72 o 
 -10   6   6      507.75      565.55    100.36 o 
  -9   6   6       17.96        6.55     59.94 o 
  -8   6   6      218.65      220.16     72.77 o 
  -7   6   6       50.48       56.91     62.88 o 
  -6   6   6      553.35      541.26     61.24 o 
  -5   6   6       18.91       29.50     37.71 o 
  -4   6   6     1220.11     1268.19    110.18 o 
  -3   6   6      153.78      143.22     63.31 o 
  -2   6   6      871.65      934.60     94.94 o 
  -1   6   6      123.96      144.69     63.24 o 
   0   6   6      361.71      341.86     69.49 o 
   1   6   6      226.23      230.38     62.53 o 
   2   6   6      739.82      787.49     97.91 o 
   3   6   6       12.29        3.74     55.98 o 
   4   6   6      354.19      378.42     84.42 o 
   5   6   6      125.30      177.18     91.07 o 
   6   6   6      131.06       69.55     91.83 o 
 -12   7   6       64.98       66.21     78.56 o 
 -11   7   6      408.14      406.31    150.86 o 
 -10   7   6       65.80      135.68     65.76 o 
  -9   7   6       41.56       56.85     62.39 o 
  -8   7   6       25.29       23.39     50.82 o 
  -7   7   6      234.39      176.66     59.49 o 
  -6   7   6        1.06       16.83     46.27 o 
  -5   7   6      761.57      739.77     70.95 o 
  -4   7   6      172.75      183.57     47.42 o 
  -3   7   6      303.24      293.97     67.54 o 
  -2   7   6      422.28      507.17     77.97 o 
  -1   7   6      263.94      204.45     64.45 o 
   0   7   6      205.35      295.17     64.02 o 
   1   7   6      267.59      352.07     75.26 o 
   2   7   6       25.22      109.26     64.43 o 
   3   7   6      216.24      245.69     72.83 o 
   4   7   6       50.26        9.49     71.26 o 
   5   7   6      246.24      218.82     90.90 o 
   6   7   6      129.79      184.28     87.83 o 
 -12   8   6        4.43        2.59     92.48 o 
 -11   8   6       71.11      114.71     77.18 o 
 -10   8   6      122.62      182.88     79.03 o 
  -9   8   6        1.96        0.46     56.45 o 
  -8   8   6        2.05       15.79     49.81 o 
  -7   8   6        9.77        7.01     44.38 o 
  -6   8   6      182.97      191.65     62.29 o 
  -5   8   6      150.30       95.20     55.78 o 
  -4   8   6       37.47       11.29     47.82 o 
  -3   8   6       21.04       17.17     35.13 o 
  -2   8   6       74.33       94.62     70.86 o 
  -1   8   6       15.11       43.45     51.00 o 
   0   8   6      120.67      110.66     65.37 o 
   1   8   6        0.19       15.96     48.12 o 
   2   8   6        0.37       35.11     59.05 o 
   3   8   6       46.31       76.64     67.31 o 
   4   8   6        6.71        0.00     69.33 o 
   5   8   6        8.14        9.37     64.20 o 
   6   8   6        4.53        0.00     54.66 o 
 -12   9   6       84.00      138.94     82.51 o 
 -11   9   6      960.69     1113.66    142.38 o 
 -10   9   6      130.74       58.96     81.07 o 
  -9   9   6      368.68      380.24     93.73 o 
  -8   9   6       81.76       87.94     73.14 o 
  -7   9   6      755.38      924.21    115.31 o 
  -6   9   6       44.04       68.85     58.24 o 
  -5   9   6     1305.32     1265.95    117.03 o 
  -4   9   6      121.91      144.80     61.39 o 
  -3   9   6      716.89      800.09    135.54 o 
  -2   9   6      417.62      435.29     63.78 o 
  -1   9   6      842.51      911.21     83.10 o 
   0   9   6      269.86      256.04     69.82 o 
   1   9   6      486.65      560.39     91.65 o 
   2   9   6       83.34       99.07     68.32 o 
   3   9   6       92.34      187.67     79.02 o 
   4   9   6       98.58      213.05     77.56 o 
   5   9   6       32.19       62.22     85.14 o 
   6   9   6      137.69      141.83     85.82 o 
 -11  10   6       73.21       89.90     79.36 o 
 -10  10   6      154.04      185.70     89.63 o 
  -9  10   6        9.00       14.97     59.37 o 
  -8  10   6      812.81      996.61    124.96 o 
  -7  10   6        4.55        0.00     66.28 o 
  -6  10   6      679.42      612.98     93.98 o 
  -5  10   6        3.37        3.44     47.25 o 
  -4  10   6      687.33      637.66     74.94 o 
  -3  10   6      151.25      137.44     48.12 o 
  -2  10   6      196.79      204.32     53.96 o 
  -1  10   6       31.19       54.40     42.20 o 
   0  10   6       54.36      121.42     40.19 o 
   1  10   6      240.69      225.76     50.76 o 
   2  10   6      499.94      395.43     81.09 o 
   3  10   6       54.58       23.47     52.18 o 
   4  10   6        3.55       13.68     62.59 o 
   5  10   6       49.48       89.65     71.98 o 
 -11  11   6       22.19       68.88     87.39 o 
 -10  11   6        5.98       15.75     67.13 o 
  -9  11   6       85.35       64.07     71.08 o 
  -8  11   6       50.11      136.54     73.80 o 
  -7  11   6      105.66       26.52     75.43 o 
  -6  11   6      100.57       55.78     55.68 o 
  -5  11   6       40.28       38.63     36.23 o 
  -4  11   6       42.48       47.71     48.03 o 
  -3  11   6      208.01      163.20     47.37 o 
  -2  11   6      384.75      375.96     63.30 o 
  -1  11   6      502.88      529.84     72.00 o 
   0  11   6       87.89      142.00     51.47 o 
   1  11   6       27.62        0.46     36.92 o 
   2  11   6      185.20      216.74     52.81 o 
   3  11   6       94.88      102.94     56.72 o 
   4  11   6       70.27       86.80     53.81 o 
   5  11   6       33.12      100.21     62.05 o 
 -11  12   6       60.30      134.69     82.94 o 
 -10  12   6      385.62      534.26    110.53 o 
  -9  12   6      291.97      224.86     80.31 o 
  -8  12   6      470.06      386.93     91.95 o 
  -7  12   6       28.04       20.28     53.16 o 
  -6  12   6     1315.28     1299.11    128.67 o 
  -5  12   6      145.15      134.85     52.81 o 
  -4  12   6      831.28      895.27     87.57 o 
  -3  12   6       17.25       10.14     36.52 o 
  -2  12   6     1511.31     1510.63    111.14 o 
  -1  12   6      256.28      223.01     57.93 o 
   0  12   6      509.80      686.62     83.45 o 
   1  12   6       57.03       36.16     50.89 o 
   2  12   6       82.26       99.65     52.29 o 
   3  12   6      223.18      205.60     53.29 o 
   4  12   6      266.57      266.22     74.38 o 
   5  12   6       49.95       61.13     56.02 o 
 -10  13   6       28.08       96.87     77.08 o 
  -9  13   6       76.87       85.38     84.88 o 
  -8  13   6      123.08      206.35     75.94 o 
  -7  13   6      216.39      216.60     79.92 o 
  -6  13   6       42.99       44.53     52.26 o 
  -5  13   6      484.36      532.69     76.65 o 
  -4  13   6        1.68       22.85     47.77 o 
  -3  13   6      369.60      421.65     68.25 o 
  -2  13   6        0.16       24.24     45.82 o 
  -1  13   6      163.41      193.99     61.47 o 
   0  13   6       28.98       48.73     46.55 o 
   1  13   6      152.27      185.66     56.69 o 
   2  13   6       49.16       36.39     49.13 o 
   3  13   6      196.02      235.43     66.02 o 
   4  13   6       38.96       86.44     56.54 o 
 -10  14   6       74.54       84.72     72.69 o 
  -9  14   6       63.51       78.92     67.04 o 
  -8  14   6       50.26       52.74     72.38 o 
  -7  14   6       67.28       23.62     58.54 o 
  -6  14   6      106.02       97.59     68.34 o 
  -5  14   6      115.09      105.49     48.54 o 
  -4  14   6       34.35       33.15     55.83 o 
  -3  14   6       20.77       53.58     43.37 o 
  -2  14   6      118.60       85.02     54.98 o 
  -1  14   6        1.12       14.73     48.09 o 
   0  14   6       74.93       56.24     54.17 o 
   1  14   6       49.66       45.60     47.47 o 
   2  14   6       69.05       81.36     48.99 o 
   3  14   6        0.31       23.97     57.61 o 
   4  14   6       30.67       36.34     50.42 o 
  -9  15   6      454.00      507.32    115.07 o 
  -8  15   6        0.66       23.04     58.99 o 
  -7  15   6      479.45      478.90     99.55 o 
  -6  15   6        0.38       19.33     58.86 o 
  -5  15   6      161.48      130.21     48.50 o 
  -4  15   6       31.48       48.57     46.31 o 
  -3  15   6      290.16      287.37     64.67 o 
  -2  15   6       17.26       14.23     49.55 o 
  -1  15   6      498.97      445.52     67.55 o 
   0  15   6        2.68       44.78     45.28 o 
   1  15   6       31.68       44.99     45.14 o 
   2  15   6      165.60      149.18     64.31 o 
   3  15   6      129.21      115.95     54.38 o 
  -9  16   6       51.80      150.71     80.31 o 
  -8  16   6      225.66      192.90     85.56 o 
  -7  16   6        2.16        2.56     57.99 o 
  -6  16   6      347.99      462.86     91.89 o 
  -5  16   6       99.19       98.52     90.51 o 
  -4  16   6      276.42      237.99     62.27 o 
  -3  16   6       35.13       11.52     56.69 o 
  -2  16   6      324.07      283.57     64.91 o 
  -1  16   6       34.92       50.77     58.49 o 
   0  16   6      257.77      199.05     59.43 o 
   1  16   6      123.85       66.18     45.97 o 
   2  16   6       47.21       41.64     49.06 o 
   3  16   6      125.33       77.57     53.68 o 
  -8  17   6        9.17        0.00     63.68 o 
  -7  17   6       34.13       16.31     76.02 o 
  -6  17   6        1.65       51.38     80.11 o 
  -5  17   6        9.36       36.27     59.67 o 
  -4  17   6       13.65       32.42     52.56 o 
  -3  17   6        0.39       10.99     52.46 o 
  -2  17   6        9.20       54.95     48.94 o 
  -1  17   6       25.20       59.09     55.93 o 
   0  17   6        7.90       50.11     52.83 o 
   1  17   6        0.10       36.50     44.92 o 
   2  17   6        3.74       45.50     47.41 o 
  -7  18   6        8.19        0.00     62.69 o 
  -6  18   6      164.89      230.79     83.18 o 
  -5  18   6        3.26       30.93     78.97 o 
  -4  18   6      348.48      326.43     66.52 o 
  -3  18   6      205.36      159.71     57.10 o 
  -2  18   6      138.77      131.70     65.76 o 
  -1  18   6       51.64       17.49     46.61 o 
   0  18   6       68.02      107.12     57.06 o 
   1  18   6       39.32       44.05     54.92 o 
  -6  19   6       27.89        0.00     57.70 o 
  -5  19   6      205.27      285.48     88.24 o 
  -4  19   6       11.84       30.83     56.47 o 
  -3  19   6      119.54      110.36     61.99 o 
  -2  19   6       75.69      136.39     61.51 o 
  -1  19   6       40.86       39.21     46.24 o 
   0  19   6        1.93        8.31     43.14 o 
  -4  20   6       18.23       54.40     60.31 o 
  -3  20   6       17.91       20.36     50.45 o 
  -2  20   6      201.77      227.24     71.58 o 
 -11   1   7      123.31       93.09     57.12 o 
 -10   1   7      387.20      412.98     75.98 o 
  -9   1   7       47.48       23.50     51.44 o 
  -8   1   7      334.14      365.10     82.74 o 
  -7   1   7        0.18        0.00     50.74 o 
  -6   1   7      948.34     1003.50    110.69 o 
  -5   1   7       45.72       22.60     45.67 o 
  -4   1   7      328.05      243.24     70.40 o 
  -3   1   7       18.90       51.33     48.73 o 
  -2   1   7      325.10      320.69     80.73 o 
  -1   1   7       71.31       84.46     54.40 o 
   0   1   7      470.11      530.72     99.61 o 
   1   1   7      108.15      137.07     62.70 o 
   2   1   7       84.53       83.59     60.43 o 
   3   1   7      100.11      127.72     70.93 o 
   4   1   7       58.82       42.44     73.40 o 
   5   1   7       11.39        0.00     73.47 o 
 -11   2   7      563.65      540.60    102.78 o 
 -10   2   7      266.51      285.12     92.58 o 
  -9   2   7      161.16      159.29     56.60 o 
  -8   2   7       29.64        7.13     47.44 o 
  -7   2   7      788.76      880.19     83.03 o 
  -6   2   7        0.30        8.77     34.72 o 
  -5   2   7      820.45      588.09     88.92 o 
  -4   2   7       20.14       11.80     47.25 o 
  -3   2   7      359.52      457.34     87.42 o 
  -2   2   7      241.03      391.71     79.92 o 
  -1   2   7      782.39      853.97    157.25 o 
   0   2   7      117.80      219.11     69.49 o 
   1   2   7       89.49      160.26     82.72 o 
   2   2   7      302.39      346.26     88.37 o 
   3   2   7       92.47      103.01     66.31 o 
   4   2   7       16.67        8.09     57.73 o 
   5   2   7        1.72       56.37     76.71 o 
 -11   3   7        4.67        4.56     77.28 o 
 -10   3   7        0.48        2.97     57.08 o 
  -9   3   7       14.34       26.29     43.45 o 
  -8   3   7       44.69       10.83     46.69 o 
  -7   3   7      115.48      107.40     51.18 o 
  -6   3   7       13.99       29.19     43.18 o 
  -5   3   7        1.43       12.37     51.75 o 
  -4   3   7       37.64       48.97     53.90 o 
  -3   3   7       13.61       11.97     56.80 o 
  -2   3   7       27.65       16.75     46.98 o 
  -1   3   7      106.98      147.69    141.93 o 
   0   3   7        0.30       41.31     53.59 o 
   1   3   7        2.50       27.64     54.34 o 
   2   3   7        1.93        0.00     54.77 o 
   3   3   7       20.42       29.02     59.79 o 
   4   3   7       10.86       21.96     82.29 o 
 -11   4   7      304.45      422.60    138.96 o 
 -10   4   7       78.87       75.30     57.02 o 
  -9   4   7      714.29      669.21    104.23 o 
  -8   4   7       16.61       10.57     57.74 o 
  -7   4   7      394.01      408.87     70.79 o 
  -6   4   7      132.23       28.68     45.50 o 
  -5   4   7      309.26      297.50     70.17 o 
  -4   4   7       50.97       75.09     55.78 o 
  -3   4   7      412.70      363.56     80.05 o 
  -2   4   7       29.08       18.22     47.23 o 
  -1   4   7      523.24      557.32     95.17 o 
   0   4   7      230.04      295.97     73.23 o 
   1   4   7      102.77      156.54     69.25 o 
   2   4   7      139.11      217.34     77.59 o 
   3   4   7       84.70      106.60     72.27 o 
   4   4   7       14.87       45.87     70.05 o 
 -11   5   7       55.54       30.95     71.21 o 
 -10   5   7      538.50      754.92    121.28 o 
  -9   5   7       86.77      153.24     72.40 o 
  -8   5   7      298.01      439.59     93.84 o 
  -7   5   7      254.43      218.84     67.59 o 
  -6   5   7       17.42        8.47     37.24 o 
  -5   5   7      158.58       62.63     73.59 o 
  -4   5   7      540.09      640.92     87.24 o 
  -3   5   7        9.62        1.25     56.11 o 
  -2   5   7      344.52      519.75     90.77 o 
  -1   5   7      200.27      265.46     74.27 o 
   0   5   7      162.28      173.13     97.82 o 
   1   5   7      270.24      350.63     87.15 o 
   2   5   7      130.71      204.82     82.04 o 
   3   5   7       18.08        0.97     60.49 o 
   4   5   7      136.29      159.83     83.81 o 
 -11   6   7       10.21       27.42     86.30 o 
 -10   6   7       43.01       25.78     70.51 o 
  -9   6   7       28.85       19.64     74.82 o 
  -8   6   7       26.03      110.44     94.86 o 
  -7   6   7        4.80        0.00     54.09 o 
  -6   6   7       24.13       22.89     42.51 o 
  -5   6   7       27.19       38.86     61.57 o 
  -4   6   7        2.23       37.86     57.64 o 
  -3   6   7       53.36       89.68     56.40 o 
  -2   6   7        0.26       21.15     53.65 o 
  -1   6   7        0.31        3.48     51.27 o 
   0   6   7       10.21       32.34     55.57 o 
   1   6   7        0.63        2.25     49.38 o 
   2   6   7       56.92       37.17     61.80 o 
   3   6   7      112.82      156.21     65.18 o 
   4   6   7        1.86        1.62     74.03 o 
 -11   7   7       35.57        0.00     63.20 o 
 -10   7   7      361.10      402.64     96.31 o 
  -9   7   7       26.21       13.97     54.55 o 
  -8   7   7      305.07      453.19     94.44 o 
  -7   7   7      211.33      326.12    141.02 o 
  -6   7   7       49.17       73.61     52.12 o 
  -5   7   7        2.11       20.86     52.82 o 
  -4   7   7      125.77      200.99     67.71 o 
  -3   7   7       25.98       16.30     51.35 o 
  -2   7   7      148.78      306.27    105.14 o 
  -1   7   7       86.44      129.82     90.51 o 
   0   7   7      139.60      174.74     76.32 o 
   1   7   7       36.18       60.11     63.35 o 
   2   7   7       20.64       19.83     55.72 o 
   3   7   7        1.04       28.57     59.55 o 
   4   7   7        1.78       15.94     61.07 o 
 -10   8   7       60.64       81.09     71.58 o 
  -9   8   7      372.45      376.45     86.16 o 
  -8   8   7        1.86        4.11     72.25 o 
  -7   8   7      295.28      321.05     84.39 o 
  -6   8   7      102.89       73.80     51.56 o 
  -5   8   7      965.73      893.15    111.74 o 
  -4   8   7       51.61       69.05     65.21 o 
  -3   8   7      382.26      452.77     94.46 o 
  -2   8   7        9.89        0.27     45.89 o 
  -1   8   7      302.81      348.20     77.92 o 
   0   8   7       55.60      137.73     62.79 o 
   1   8   7      292.23      285.87     79.82 o 
   2   8   7       14.41       14.83     59.83 o 
   3   8   7       50.05       78.84     71.95 o 
   4   8   7       54.69      134.09     81.87 o 
 -10   9   7       12.59       41.48     77.32 o 
  -9   9   7       16.56       30.50     64.77 o 
  -8   9   7       54.31       89.41     80.71 o 
  -7   9   7      154.71      163.54     76.10 o 
  -6   9   7      138.40      164.28     69.09 o 
  -5   9   7       23.54       43.30     56.19 o 
  -4   9   7      165.64      200.79     63.16 o 
  -3   9   7       39.66       20.35     57.86 o 
  -2   9   7       22.75       44.08     55.18 o 
  -1   9   7      131.99      151.30     92.34 o 
   0   9   7        4.56        0.46     51.01 o 
   1   9   7        1.44        3.04     54.27 o 
   2   9   7      150.25      202.28     76.83 o 
   3   9   7       68.65       29.22     67.59 o 
 -10  10   7      165.25       70.36     81.50 o 
  -9  10   7      321.96      310.39     91.22 o 
  -8  10   7       29.60       88.60     82.06 o 
  -7  10   7      120.86       68.12     80.46 o 
  -6  10   7        3.89        7.35     59.85 o 
  -5  10   7      459.65      451.44     84.44 o 
  -4  10   7        1.29       33.86     50.18 o 
  -3  10   7      458.57      470.96     88.13 o 
  -2  10   7      136.69      161.74     60.50 o 
  -1  10   7      720.97      686.25    102.30 o 
   0  10   7      288.31      363.78     93.46 o 
   1  10   7      123.47      154.05     94.62 o 
   2  10   7      237.54      280.96     84.32 o 
   3  10   7       38.60       42.38     81.07 o 
  -9  11   7       53.84       10.36     66.55 o 
  -8  11   7      179.38      320.97    100.96 o 
  -7  11   7      117.29      191.54     97.36 o 
  -6  11   7      849.87      771.10    105.61 o 
  -5  11   7       12.19       35.92     48.28 o 
  -4  11   7      583.38      744.89    110.51 o 
  -3  11   7       31.53       63.37     60.96 o 
  -2  11   7      213.54      249.10     78.12 o 
  -1  11   7       51.73      145.02     73.16 o 
   0  11   7      216.13      284.35     80.20 o 
   1  11   7       81.80      107.17     70.02 o 
   2  11   7      237.09      254.23     84.34 o 
   3  11   7      155.65      177.72     59.78 o 
  -9  12   7       38.53       73.42     71.31 o 
  -8  12   7        3.42       67.70     73.05 o 
  -7  12   7       36.26       27.88    104.23 o 
  -6  12   7       47.79       13.28     67.22 o 
  -5  12   7      177.25      163.13     67.66 o 
  -4  12   7       62.67       25.16     65.38 o 
  -3  12   7        7.77        4.11     63.68 o 
  -2  12   7       34.94      109.75     67.49 o 
  -1  12   7       34.43       82.92     77.15 o 
   0  12   7        2.16       79.92     59.63 o 
   1  12   7       66.33       67.53     58.18 o 
   2  12   7        0.03       27.09     69.41 o 
  -8  13   7       76.76      199.50     77.59 o 
  -7  13   7       36.86       49.83    109.71 o 
  -6  13   7      136.59       89.22     63.48 o 
  -5  13   7        1.37       14.75     49.46 o 
  -4  13   7       15.70       25.69     61.83 o 
  -3  13   7        4.04       11.42     42.84 o 
  -2  13   7      182.24      246.03     59.08 o 
  -1  13   7        3.03       25.00     51.65 o 
   0  13   7       89.98       68.01     79.01 o 
   1  13   7        1.06        1.93     61.51 o 
  -8  14   7        1.10       81.78     77.74 o 
  -7  14   7      332.45      303.53    143.08 o 
  -6  14   7        0.70       27.75     71.15 o 
  -5  14   7      234.93      305.20     85.69 o 
  -4  14   7       88.59      106.21     61.00 o 
  -3  14   7      130.25      125.88     58.51 o 
  -2  14   7       62.16       64.91     49.61 o 
  -1  14   7      115.53      197.07     70.24 o 
   0  14   7       13.87       39.16     50.01 o 
   1  14   7        1.26        3.09     44.40 o 
  -7  15   7        2.22       18.74     83.20 o 
  -6  15   7        6.99        0.00     60.03 o 
  -5  15   7       27.74        0.00     51.02 o 
  -4  15   7       62.10       51.06     53.72 o 
  -3  15   7       15.31       76.95     59.09 o 
  -2  15   7       36.72       50.07     50.80 o 
  -1  15   7       59.67       46.92     55.54 o 
   0  15   7        0.37       37.51     60.52 o 
  -6  16   7       14.21       11.04     59.95 o 
  -5  16   7      176.45      183.07     86.66 o 
  -4  16   7        9.83      103.14     59.71 o 
  -3  16   7       68.91       72.46     61.09 o 
  -2  16   7       42.13       71.20     60.33 o 
  -1  16   7       79.13      173.30     72.32 o 
  -9   0   8      116.69       60.79     80.91 o 
  -8   0   8      105.41      100.11     81.82 o 
  -7   0   8       54.89       22.40     92.34 o 
  -6   0   8     1255.76     1276.75    194.74 o 
  -5   0   8       56.46        0.00     81.82 o 
  -4   0   8      830.92      675.63    145.37 o 
  -3   0   8        0.32        8.69     71.31 o 
  -2   0   8      148.61      221.70     97.36 o 
  -1   0   8       49.06       85.48     90.05 o 
   0   0   8      247.37      165.94    124.80 o 
   1   0   8        0.66        0.00    115.19 o 
   2   0   8       25.15      106.97    104.23 o 
  -9   1   8       52.31       20.28     61.24 o 
  -8   1   8       44.70       57.70     61.74 o 
  -7   1   8      463.76      333.46    123.42 o 
  -6   1   8       56.14       91.35     65.13 o 
  -5   1   8      370.95      283.09     74.71 o 
  -4   1   8        1.29       60.31     59.45 o 
  -3   1   8      106.73      181.93     76.90 o 
  -2   1   8       14.67       35.89     69.74 o 
  -1   1   8      121.81      116.54     71.28 o 
   0   1   8       10.16       43.87     69.08 o 
   1   1   8       27.24       94.76     73.87 o 
   2   1   8       56.94       98.97     76.33 o 
  -9   2   8        0.47       37.48    106.51 o 
  -8   2   8        4.22       23.18     55.86 o 
  -7   2   8       38.24       23.93     48.09 o 
  -6   2   8       20.64       35.19     70.10 o 
  -5   2   8        0.22       12.49     50.50 o 
  -4   2   8      110.82       90.05     80.00 o 
  -3   2   8        0.23       27.66     59.09 o 
  -2   2   8       18.11       48.71     61.14 o 
  -1   2   8       57.37       53.55     69.26 o 
   0   2   8        0.35       32.27     65.03 o 
   1   2   8        7.23       13.78     56.99 o 
  -9   3   8      215.66      303.99    132.11 o 
  -8   3   8       31.34       72.68     86.40 o 
  -7   3   8      118.22       94.89     64.91 o 
  -6   3   8      109.63       59.84     64.90 o 
  -5   3   8      276.62      368.35     76.93 o 
  -4   3   8        0.23       33.31     66.09 o 
  -3   3   8      249.66      229.59     84.65 o 
  -2   3   8       86.95       94.67     75.50 o 
  -1   3   8      110.99      131.29     68.56 o 
   0   3   8      134.55      173.57     72.96 o 
   1   3   8       11.46       75.66     74.45 o 
  -9   4   8        8.32        0.00     70.40 o 
  -8   4   8       41.23       94.62    118.39 o 
  -7   4   8      134.30       77.25    106.51 o 
  -6   4   8       42.03       93.92     64.84 o 
  -5   4   8      141.63      130.34     68.43 o 
  -4   4   8       43.26       65.28     75.89 o 
  -3   4   8        0.80       12.09     65.13 o 
  -2   4   8       41.62       86.84     97.60 o 
  -1   4   8      144.79      176.79     68.84 o 
   0   4   8       36.92       78.29     63.02 o 
   1   4   8      101.09      110.14     74.83 o 
  -9   5   8       89.45      126.62    116.57 o 
  -8   5   8       28.70       33.83     81.36 o 
  -7   5   8       12.88       81.82    107.42 o 
  -6   5   8        6.50        0.00     67.66 o 
  -5   5   8      214.93      314.04    129.37 o 
  -4   5   8        0.12       40.72     55.13 o 
  -3   5   8       32.58       96.58     74.64 o 
  -2   5   8        9.72       51.97     70.95 o 
  -1   5   8       12.24       44.35     55.98 o 
   0   5   8        7.40       39.17     62.81 o 
   1   5   8       33.88       50.11     62.81 o 
  -8   6   8      314.24      340.81     98.22 o 
  -7   6   8       28.50       26.22     64.04 o 
  -6   6   8      126.63       80.46     88.69 o 
  -5   6   8      227.88      259.83     80.90 o 
  -4   6   8      390.05      275.64    114.28 o 
  -3   6   8        0.43       36.48     61.11 o 
  -2   6   8       84.08      133.80     77.05 o 
  -1   6   8      104.05       96.10     65.29 o 
   0   6   8      171.36      175.88    137.14 o 
   1   6   8      132.32      188.43     73.54 o 
  -8   7   8        0.08        7.83     62.50 o 
  -7   7   8       70.41      128.30     69.88 o 
  -6   7   8       46.74        0.46     78.63 o 
  -5   7   8      156.47      177.90     61.39 o 
  -4   7   8        1.20      113.38     66.85 o 
  -3   7   8       61.63       44.80     82.74 o 
  -2   7   8        9.42       28.34     79.54 o 
  -1   7   8       54.16       79.13     64.68 o 
   0   7   8       36.34       99.04     85.48 o 
  -8   8   8       98.61      143.07     79.74 o 
  -7   8   8       12.76       45.80     66.28 o 
  -6   8   8       23.88       28.80    106.05 o 
  -5   8   8       10.95       60.49     69.38 o 
  -4   8   8        0.32       15.39     57.79 o 
  -3   8   8       15.72      161.82    109.26 o 
  -2   8   8       32.29       95.54    119.31 o 
  -1   8   8       40.46       79.54     82.28 o 
   0   8   8       21.38       41.06     59.79 o 
  -7   9   8      219.57      242.08     79.57 o 
  -6   9   8       14.84       10.51     81.36 o 
  -5   9   8      212.20      220.46     81.13 o 
  -4   9   8        1.01       71.55     73.92 o 
  -3   9   8       85.85      177.80     72.05 o 
  -2   9   8        1.58       37.00     54.40 o 
  -1   9   8      213.79      157.71    123.42 o 
  -7  10   8        3.47       79.54     92.80 o 
  -6  10   8       67.05       77.25     89.59 o 
  -5  10   8        0.83       50.19     61.49 o 
  -4  10   8      136.62      227.48     74.49 o 
  -3  10   8       19.28      118.76     81.82 o 
  -2  10   8        4.23      122.65     84.80 o 
  -1  10   8        0.17       21.74     55.53 o 
  -6  11   8        0.95       51.17     73.00 o 
  -5  11   8       15.70       73.60     76.95 o 
  -4  11   8        0.04       27.26     61.31 o 
  -3  11   8       50.18       77.16     70.29 o 
  -2  11   8        2.44       33.43     59.49 o 
                                                 
